# Supplementary material for: 2,6-Bis(4-meth­oxy­phen­yl)-1,4-dithiine
Source: Acta Crystallogr Sect E Struct Rep Online. 2014 Jan 15;70(Pt 2):o137. doi: 10.1107/S1600536814000397 (PMC3998302; doi:10.1107/S1600536814000397)
Supplement: Supplementary file 1 [file e-70-0o137-sup1.cif]

##############################################################################
#                                                                            #
# This CIF contains the data in a paper accepted for publication in          #
# Acta Crystallographica Section E. It conforms to the requirements of       #
# Notes for Authors for Acta Crystallographica Section E, and has been       #
# peer reviewed under the auspices of the IUCr Commission on Journals.       #
#                                                                            #
# Full details of the Crystallographic Information File format               #
# are given in the paper "The Crystallographic Information File (CIF):       #
# a New Standard Archive File for Crystallography" by S. R. Hall, F. H.      #
# Allen and I. D. Brown [Acta Cryst. (1991), A47, 655-685].                  #
#                                                                            #
# The current version of the core CIF dictionary is obtainable from          #
# ftp://ftp.iucr.org/pub/cif_core.dic.                                       #
#                                                                            #
# Software is freely available for graphical display of the structure(s)     #
# in this CIF. For information consult the CIF software page                 #
# http://www.iucr.org/resources/cif/software.                                #
#                                                                            #
# This file may be used for bona fide research purposes within the           #
# scientific community so long as proper attribution is given to the journal # 
# article from which it was obtained.                                        #
#                                                                            #
##############################################################################
data_I
_database_code_depnum_ccdc_archive 'CCDC 969198'
_audit_creation_method     SHELXL-97
_chemical_name_systematic
;
2,6-Bis(4-methoxyphenyl)-1,4-dithiine
;
_chemical_name_common     ?
_chemical_formula_moiety     'C18 H16 O2 S2'
_chemical_formula_sum     'C18 H16 O2 S2'
_chemical_formula_iupac     'C18 H16 O2 S2'
_chemical_formula_weight     328.43
_chemical_melting_point     ?
_symmetry_cell_setting     orthorhombic
_symmetry_space_group_name_H-M     'P n m a'
_symmetry_space_group_name_hall     '-P 2ac 2n'
loop_
    _symmetry_equiv_pos_as_xyz
    'x, y, z'
    '-x+1/2, -y, z+1/2'
    '-x, y+1/2, -z'
    'x+1/2, -y+1/2, -z+1/2'
    '-x, -y, -z'
    'x-1/2, y, -z-1/2'
    'x, -y-1/2, z'
    '-x-1/2, y-1/2, z-1/2'
_cell_length_a     10.1330(11)
_cell_length_b     27.318(3)
_cell_length_c     5.5402(6)
_cell_angle_alpha     90.00
_cell_angle_beta     90.00
_cell_angle_gamma     90.00
_cell_volume     1533.6(3)
_cell_formula_units_Z     4
_cell_measurement_reflns_used     1658
_cell_measurement_theta_min     7.505
_cell_measurement_theta_max     53.828
_cell_measurement_temperature     293(2)
_exptl_crystal_description     prismatic
_exptl_crystal_colour     yellow
_exptl_crystal_size_max     0.212
_exptl_crystal_size_mid     0.176
_exptl_crystal_size_min     0.085
_exptl_crystal_density_diffrn     1.422
_exptl_crystal_density_meas     ?
_exptl_crystal_density_method     'not measured'
_exptl_crystal_F_000     688
_exptl_absorpt_coefficient_mu     0.351
_exptl_absorpt_correction_type     multi-scan
_exptl_absorpt_process_details     '(SADABS; Bruker, 2001)'
_exptl_absorpt_correction_T_min     0.12054
_exptl_absorpt_correction_T_max     1.00000
_exptl_special_details
;
;
_diffrn_ambient_temperature     293(2)
_diffrn_radiation_type     MoK\a
_diffrn_radiation_wavelength     0.71073
_diffrn_radiation_source     'fine-focus sealed tube'
_diffrn_radiation_monochromator     graphite
_diffrn_measurement_device_type     'Bruker SMART CCD area-detector'
_diffrn_measurement_method     'phi and omega scans'
_diffrn_detector_area_resol_mean     ?
_diffrn_reflns_number     8513
_diffrn_reflns_av_R_equivalents     0.0434
_diffrn_reflns_av_sigmaI/netI     0.0311
_diffrn_reflns_theta_min     2.98
_diffrn_reflns_theta_max     26.00
_diffrn_reflns_theta_full     26.00
_diffrn_measured_fraction_theta_max     0.999
_diffrn_measured_fraction_theta_full     0.999
_diffrn_reflns_limit_h_min     -12
_diffrn_reflns_limit_h_max     12
_diffrn_reflns_limit_k_min     -33
_diffrn_reflns_limit_k_max     32
_diffrn_reflns_limit_l_min     -5
_diffrn_reflns_limit_l_max     6
_diffrn_standards_number     ?
_diffrn_standards_interval_count     ?
_diffrn_standards_interval_time     ?
_diffrn_standards_decay_%     ?
_refine_special_details
;
Refinement of <i>F</i>^2^ against ALL reflections. The weighted <i>R</i>-factor
<i>wR</i> and goodness of fit <i>S</i> are based on <i>F</i>^2^, conventional
<i>R</i>-factors <i>R</i> are based on <i>F</i>, with <i>F</i> set to zero for
negative <i>F</i>^2^. The threshold expression of <i>F</i>^2^ >
\s(<i>F</i>^2^) is used only for calculating <i>R</i>-factors(gt) <i>etc</i>.
and is not relevant to the choice of reflections for refinement.
<i>R</i>-factors based on <i>F</i>^2^ are statistically about twice as large
as those based on <i>F</i>, and <i>R</i>- factors based on ALL data will be
even larger.
;
_reflns_number_total     1541
_reflns_number_gt     1258
_reflns_threshold_expression     I>2sigma(I)
_refine_ls_structure_factor_coef     Fsqd
_refine_ls_matrix_type     full
_refine_ls_R_factor_all     0.0488
_refine_ls_R_factor_gt     0.0378
_refine_ls_wR_factor_gt     0.0967
_refine_ls_wR_factor_ref     0.1015
_refine_ls_goodness_of_fit_ref     1.039
_refine_ls_restrained_S_all     1.039
_refine_ls_number_reflns     1541
_refine_ls_number_parameters     104
_refine_ls_number_restraints     0
_refine_ls_hydrogen_treatment     constr
_refine_ls_weighting_scheme     calc
_refine_ls_weighting_details
         'calc w=1/[\s^2^(Fo^2^)+(0.0554P)^2^+0.3159P] where P=(Fo^2^+2Fc^2^)/3'
_atom_sites_solution_hydrogens     geom
_atom_sites_solution_primary     direct
_atom_sites_solution_secondary     difmap
_refine_ls_shift/su_max     0.000
_refine_ls_shift/su_mean     0.000
_refine_diff_density_max     0.293
_refine_diff_density_min     -0.161
_refine_ls_extinction_method     none
_refine_ls_extinction_coef     ?
loop_
    _atom_type_symbol
    _atom_type_description
    _atom_type_scat_dispersion_real
    _atom_type_scat_dispersion_imag
    _atom_type_scat_source
    'C' 'C' 0.0033 0.0016
                         'International Tables Vol C Tables 4.2.6.8 and 6.1.1.4'
    'H' 'H' 0.0000 0.0000
                         'International Tables Vol C Tables 4.2.6.8 and 6.1.1.4'
    'O' 'O' 0.0106 0.0060
                         'International Tables Vol C Tables 4.2.6.8 and 6.1.1.4'
    'S' 'S' 0.1246 0.1234
                         'International Tables Vol C Tables 4.2.6.8 and 6.1.1.4'
_computing_data_collection     'SMART (Bruker, 2001)'
_computing_cell_refinement     'SAINT (Bruker, 2001)'
_computing_data_reduction     'SAINT (Bruker, 2001)'
_computing_structure_solution     'SHELXS97 (Sheldrick, 2008)'
_computing_structure_refinement     'SHELXL97 (Sheldrick, 2008)'
_computing_molecular_graphics     'SHELXTL (Sheldrick, 2008)'
_computing_publication_material     'SHELXTL (Sheldrick, 2008)'
loop_
    _atom_site_type_symbol
    _atom_site_label
    _atom_site_fract_x
    _atom_site_fract_y
    _atom_site_fract_z
    _atom_site_U_iso_or_equiv
    _atom_site_adp_type
    _atom_site_calc_flag
    _atom_site_refinement_flags
    _atom_site_occupancy
    _atom_site_symmetry_multiplicity
    _atom_site_disorder_assembly
    _atom_site_disorder_group
    S S1 0.49280(7) 0.2500 0.16602(12) 0.0352(2) Uani d S 1 2 . .
    S S2 0.70856(7) 0.2500 -0.24173(15) 0.0423(2) Uani d S 1 2 . .
    O O1 0.14361(14) 0.45648(5) 0.0468(3) 0.0484(4) Uani d . 1 1 . .
    C C1 0.60102(19) 0.29896(6) -0.2021(4) 0.0364(5) Uani d . 1 1 . .
    H H1 0.6115 0.3262 -0.3011 0.044 Uiso calc R 1 1 . .
    C C2 0.50486(19) 0.29989(6) -0.0393(3) 0.0307(4) Uani d . 1 1 . .
    C C3 0.40701(18) 0.33990(6) -0.0143(3) 0.0296(4) Uani d . 1 1 . .
    C C4 0.3199(2) 0.34206(7) 0.1786(4) 0.0364(5) Uani d . 1 1 . .
    H H4 0.3213 0.3172 0.2931 0.044 Uiso calc R 1 1 . .
    C C5 0.2311(2) 0.38017(7) 0.2059(3) 0.0372(5) Uani d . 1 1 . .
    H H5 0.1746 0.3808 0.3381 0.045 Uiso calc R 1 1 . .
    C C6 0.22660(19) 0.41714(7) 0.0376(3) 0.0352(5) Uani d . 1 1 . .
    C C7 0.31115(19) 0.41530(7) -0.1595(4) 0.0395(5) Uani d . 1 1 . .
    H H7 0.3083 0.4399 -0.2753 0.047 Uiso calc R 1 1 . .
    C C8 0.3984(2) 0.37754(7) -0.1841(4) 0.0371(5) Uani d . 1 1 . .
    H H8 0.4537 0.3769 -0.3180 0.044 Uiso calc R 1 1 . .
    C C9 0.0549(2) 0.45883(8) 0.2462(5) 0.0556(6) Uani d . 1 1 . .
    H H9A 0.0005 0.4301 0.2479 0.083 Uiso calc R 1 1 . .
    H H9B 0.0002 0.4874 0.2311 0.083 Uiso calc R 1 1 . .
    H H9C 0.1043 0.4606 0.3938 0.083 Uiso calc R 1 1 . .
loop_
    _atom_site_aniso_label
    _atom_site_aniso_U_11
    _atom_site_aniso_U_22
    _atom_site_aniso_U_33
    _atom_site_aniso_U_12
    _atom_site_aniso_U_13
    _atom_site_aniso_U_23
    S1 0.0430(4) 0.0328(4) 0.0297(4) 0.000 -0.0017(3) 0.000
    S2 0.0266(4) 0.0405(4) 0.0599(5) 0.000 0.0101(3) 0.000
    O1 0.0487(9) 0.0401(8) 0.0563(10) 0.0129(7) 0.0112(7) 0.0073(7)
    C1 0.0326(10) 0.0306(9) 0.0459(12) -0.0035(8) 0.0042(9) 0.0016(8)
    C2 0.0304(9) 0.0287(9) 0.0332(11) -0.0063(8) -0.0021(8) -0.0015(7)
    C3 0.0290(10) 0.0274(9) 0.0324(10) -0.0058(8) -0.0013(8) -0.0028(7)
    C4 0.0416(11) 0.0314(9) 0.0361(11) -0.0007(8) 0.0067(8) 0.0043(8)
    C5 0.0397(11) 0.0362(10) 0.0357(11) 0.0002(9) 0.0093(9) 0.0000(8)
    C6 0.0333(10) 0.0305(10) 0.0420(11) -0.0001(8) -0.0015(9) -0.0015(8)
    C7 0.0421(11) 0.0382(10) 0.0381(11) 0.0000(9) 0.0019(9) 0.0095(9)
    C8 0.0383(11) 0.0397(10) 0.0331(11) 0.0004(9) 0.0062(8) 0.0030(8)
    C9 0.0548(14) 0.0493(13) 0.0627(15) 0.0180(11) 0.0168(12) 0.0019(12)
_geom_special_details
;
All e.s.d.'s (except the e.s.d. in the dihedral angle between two l.s. planes)
are estimated using the full covariance matrix. The cell e.s.d.'s are taken
into account individually in the estimation of e.s.d.'s in distances, angles
and torsion angles; correlations between e.s.d.'s in cell parameters are only
used when they are defined by crystal symmetry. An approximate (isotropic)
treatment of cell e.s.d.'s is used for estimating e.s.d.'s involving l.s.
planes.
;
loop_
    _geom_bond_atom_site_label_1
    _geom_bond_atom_site_label_2
    _geom_bond_site_symmetry_2
    _geom_bond_distance
    _geom_bond_publ_flag
    S1 C2 . 1.7795(18) ?
    S1 C2 7_565 1.7795(18) ?
    S2 C1 . 1.7391(19) ?
    S2 C1 7_565 1.7391(19) ?
    O1 C6 . 1.365(2) ?
    O1 C9 . 1.426(3) ?
    C1 C2 . 1.328(3) ?
    C1 H1 . 0.9300 ?
    C2 C3 . 1.482(3) ?
    C3 C4 . 1.387(3) ?
    C3 C8 . 1.397(3) ?
    C4 C5 . 1.384(3) ?
    C4 H4 . 0.9300 ?
    C5 C6 . 1.375(3) ?
    C5 H5 . 0.9300 ?
    C6 C7 . 1.389(3) ?
    C7 C8 . 1.365(3) ?
    C7 H7 . 0.9300 ?
    C8 H8 . 0.9300 ?
    C9 H9A . 0.9600 ?
    C9 H9B . 0.9600 ?
    C9 H9C . 0.9600 ?
loop_
    _geom_angle_atom_site_label_1
    _geom_angle_atom_site_label_2
    _geom_angle_atom_site_label_3
    _geom_angle_site_symmetry_1
    _geom_angle_site_symmetry_3
    _geom_angle
    _geom_angle_publ_flag
    C2 S1 C2 . 7_565 99.97(12) ?
    C1 S2 C1 . 7_565 100.54(13) ?
    C6 O1 C9 . . 116.92(16) ?
    C2 C1 S2 . . 124.07(15) ?
    C2 C1 H1 . . 118.0 ?
    S2 C1 H1 . . 118.0 ?
    C1 C2 C3 . . 124.65(16) ?
    C1 C2 S1 . . 118.03(15) ?
    C3 C2 S1 . . 117.32(14) ?
    C4 C3 C8 . . 116.60(17) ?
    C4 C3 C2 . . 121.94(16) ?
    C8 C3 C2 . . 121.46(16) ?
    C5 C4 C3 . . 121.98(17) ?
    C5 C4 H4 . . 119.0 ?
    C3 C4 H4 . . 119.0 ?
    C6 C5 C4 . . 120.00(18) ?
    C6 C5 H5 . . 120.0 ?
    C4 C5 H5 . . 120.0 ?
    O1 C6 C5 . . 124.98(18) ?
    O1 C6 C7 . . 115.96(17) ?
    C5 C6 C7 . . 119.06(18) ?
    C8 C7 C6 . . 120.36(18) ?
    C8 C7 H7 . . 119.8 ?
    C6 C7 H7 . . 119.8 ?
    C7 C8 C3 . . 121.97(18) ?
    C7 C8 H8 . . 119.0 ?
    C3 C8 H8 . . 119.0 ?
    O1 C9 H9A . . 109.5 ?
    O1 C9 H9B . . 109.5 ?
    H9A C9 H9B . . 109.5 ?
    O1 C9 H9C . . 109.5 ?
    H9A C9 H9C . . 109.5 ?
    H9B C9 H9C . . 109.5 ?
loop_
    _geom_torsion_atom_site_label_1
    _geom_torsion_atom_site_label_2
    _geom_torsion_atom_site_label_3
    _geom_torsion_atom_site_label_4
    _geom_torsion_site_symmetry_1
    _geom_torsion_site_symmetry_2
    _geom_torsion_site_symmetry_3
    _geom_torsion_site_symmetry_4
    _geom_torsion
    _geom_torsion_publ_flag
    C1 S2 C1 C2 7_565 . . . 39.0(2) ?
    S2 C1 C2 C3 . . . . -175.75(14) ?
    S2 C1 C2 S1 . . . . 4.9(2) ?
    C2 S1 C2 C1 7_565 . . . -48.1(2) ?
    C2 S1 C2 C3 7_565 . . . 132.49(11) ?
    C1 C2 C3 C4 . . . . -171.26(19) ?
    S1 C2 C3 C4 . . . . 8.1(2) ?
    C1 C2 C3 C8 . . . . 8.5(3) ?
    S1 C2 C3 C8 . . . . -172.18(14) ?
    C8 C3 C4 C5 . . . . -1.7(3) ?
    C2 C3 C4 C5 . . . . 178.07(17) ?
    C3 C4 C5 C6 . . . . 0.6(3) ?
    C9 O1 C6 C5 . . . . -0.4(3) ?
    C9 O1 C6 C7 . . . . 179.31(19) ?
    C4 C5 C6 O1 . . . . -179.75(18) ?
    C4 C5 C6 C7 . . . . 0.6(3) ?
    O1 C6 C7 C8 . . . . 179.64(18) ?
    C5 C6 C7 C8 . . . . -0.7(3) ?
    C6 C7 C8 C3 . . . . -0.5(3) ?
    C4 C3 C8 C7 . . . . 1.6(3) ?
    C2 C3 C8 C7 . . . . -178.16(18) ?
data_New_Global_Publ_Block
_journal_date_recd_electronic     2013-12-13
_journal_date_accepted     2014-01-08
_journal_name_full     'Acta Crystallographica, Section E'
_journal_year     2014
_journal_volume     70
_journal_issue      2
_journal_page_first     o137
_journal_page_last     o137
_journal_paper_category     QO
_journal_paper_doi     10.1107/S1600536814000397
_journal_coeditor_code     KP2462
_publ_contact_author_name     'Sha-Sha Zhao'
_publ_contact_author_address
;
Department of Chemistry, College of Chemistry and Chemical Engineering,
Hunan University, Changsha 410082, People's Republic of China
;
_publ_contact_author_email     'deliean@hnu.edu.cn, pzh7251@yahoo.com'
_publ_contact_author_fax     '073188821308'
_publ_contact_author_phone     '13187096890'
_publ_section_title
;
2,6-Bis(4-methoxyphenyl)-1,4-dithiine
;
loop_
    _publ_author_name
    _publ_author_footnote
    _publ_author_address
    'Zhao, Sha-Sha' .
;
Department of Chemistry, College of Chemistry and Chemical Engineering,
Hunan University, Changsha 410082, People's Republic of China
;
    'Su, Qiong' .
;
Department of Chemistry, College of Chemistry and Chemical Engineering,
Hunan University, Changsha 410082, People's Republic of China
;
    'Peng, Zhi-Hong' .
;
Department of Chemistry, College of Chemistry and Chemical Engineering,
Hunan University, Changsha 410082, People's Republic of China
;
    'An, De-Lie' .
;
Department of Chemistry, College of Chemistry and Chemical Engineering,
Hunan University, Changsha 410082, People's Republic of China
;
