# Supplementary material for: 2,6-Bis(4-meth­oxy­phen­yl)-1,4-dithiine
Source: Acta Crystallogr Sect E Struct Rep Online. 2014 Jan 15;70(Pt 2):o137. doi: 10.1107/S1600536814000397 (PMC3998302; doi:10.1107/S1600536814000397)
Supplement: Supplementary file 2 [file e-70-0o137-Isup2.hkl]

# 
# h,k,l, Fc-squared, Fo-squared, sigma(Fo-squared) and status flag 
# 
data_I
_shelx_title ' cd213527 in Pnma' 
_shelx_refln_list_code          4 
_shelx_F_calc_maximum      157.26 
_exptl_crystal_F_000       688.00 
_reflns_d_resolution_high  0.8107 
 
loop_ 
 _symmetry_equiv_pos_as_xyz 
 'x, y, z' 
 '-x+1/2, -y, z+1/2' 
 '-x, y+1/2, -z' 
 'x+1/2, -y+1/2, -z+1/2' 
 '-x, -y, -z' 
 'x-1/2, y, -z-1/2' 
 'x, -y-1/2, z' 
 '-x-1/2, y-1/2, z-1/2' 
 
_cell_length_a    10.1330 
_cell_length_b    27.3182 
_cell_length_c     5.5402 
_cell_angle_alpha  90.000 
_cell_angle_beta   90.000 
_cell_angle_gamma  90.000 
 
_shelx_F_squared_multiplier     1.000 
 
loop_ 
 _refln_index_h 
 _refln_index_k 
 _refln_index_l 
 _refln_F_squared_calc 
 _refln_F_squared_meas 
 _refln_F_squared_sigma 
 _refln_observed_status 
   2   0   0      385.72      395.80     15.97 o 
   4   0   0     1243.04     1267.45     44.34 o 
   6   0   0      318.45      314.41     22.14 o 
   8   0   0      230.20      206.49     23.48 o 
  10   0   0     2212.04     2040.40     57.60 o 
  12   0   0       22.61        6.26     13.79 o 
   2   1   0        0.13       -3.26      2.30 o 
   4   1   0      912.59      325.12    492.37 o 
   6   1   0      558.78      528.12     60.53 o 
   8   1   0      789.51      724.79     22.49 o 
  10   1   0      562.66      506.58     24.39 o 
  12   1   0      232.90      219.58     16.81 o 
   2   2   0     2949.16     3391.20     55.16 o 
   4   2   0     3719.11     3749.42     59.86 o 
   6   2   0      384.87      403.51     30.25 o 
   8   2   0      236.23      212.29     40.00 o 
  10   2   0     2388.13     2257.32     50.77 o 
  12   2   0       18.19       15.33     11.83 o 
   2   3   0     1068.32     1132.79     19.95 o 
   4   3   0      718.94      722.43     17.08 o 
   6   3   0      110.91      110.54      9.64 o 
   8   3   0     1097.16      984.93     26.95 o 
  10   3   0      150.74      173.05     19.33 o 
  12   3   0      411.00      395.72     17.88 o 
   0   4   0        2.44        3.20      0.66 o 
   2   4   0     8869.37     9639.14    135.87 o 
   4   4   0     2421.31     2397.99     62.87 o 
   6   4   0     2697.63     2910.74     52.15 o 
   8   4   0      121.80      131.07     12.32 o 
  10   4   0      178.45      188.85     20.16 o 
  12   4   0       77.24       62.71     16.72 o 
   2   5   0    24663.28    26293.22    313.41 o 
   4   5   0      242.46      219.54      9.78 o 
   6   5   0       57.71       46.80      5.90 o 
   8   5   0      627.24      600.76     20.06 o 
  10   5   0        0.29       -2.64      9.12 o 
  12   5   0        5.34        5.59     10.04 o 
   0   6   0     9380.58     9078.58    194.55 o 
   2   6   0     3696.68     4044.58     60.78 o 
   4   6   0     9107.50    10788.98    155.44 o 
   6   6   0      568.99      552.10     16.55 o 
   8   6   0       66.44       81.70     10.60 o 
  10   6   0      253.34      278.26     22.87 o 
  12   6   0      232.49      241.98     22.19 o 
   2   7   0     2615.04     2767.98     37.57 o 
   4   7   0     5582.17     6039.65     90.98 o 
   6   7   0     2180.68     2205.28     41.65 o 
   8   7   0     1630.98     1498.10     34.36 o 
  10   7   0       16.10       20.60     11.35 o 
  12   7   0       61.02       81.38     15.74 o 
   0   8   0      274.30      284.76     14.74 o 
   2   8   0      442.67      447.30     13.20 o 
   4   8   0     3423.21     3586.29     57.21 o 
   6   8   0        2.08       10.26      3.01 o 
   8   8   0       20.43       20.96      8.70 o 
  10   8   0      357.99      395.55     29.83 o 
  12   8   0       52.70       54.54     15.02 o 
   2   9   0      157.11      133.67      4.97 o 
   4   9   0     4000.52     4558.36     62.20 o 
   6   9   0      943.38      961.50     24.28 o 
   8   9   0        2.14        8.14      8.50 o 
  10   9   0       26.23       24.07      8.09 o 
  12   9   0      162.83      188.13     25.39 o 
   0  10   0     9411.42     9433.26    154.94 o 
   2  10   0        1.64        2.45      2.24 o 
   4  10   0        4.88       59.74      8.34 o 
   6  10   0      772.80      768.98     22.55 o 
   8  10   0      116.00      138.60     18.23 o 
  10  10   0       35.44       23.34      7.71 o 
   2  11   0     2336.08     2658.19     33.06 o 
   4  11   0      379.76      334.44     11.98 o 
   6  11   0       90.20       98.40     14.70 o 
   8  11   0      260.81      243.41     27.23 o 
  10  11   0      125.42      112.55     12.46 o 
   0  12   0      285.39      257.78      8.85 o 
   2  12   0     2358.16     2589.81     32.21 o 
   4  12   0     3908.03     3990.18     55.98 o 
   6  12   0      689.14      671.20     69.72 o 
   8  12   0      412.90      366.32     17.66 o 
  10  12   0      745.35      719.48     56.23 o 
   2  13   0      470.77      526.93     10.07 o 
   4  13   0      600.57      608.11     11.86 o 
   6  13   0      283.17      277.19     20.71 o 
   8  13   0      569.48      551.52     19.26 o 
  10  13   0       18.86       13.52      8.22 o 
   0  14   0     7081.16     7310.06    123.64 o 
   2  14   0       96.86       78.81      4.25 o 
   4  14   0      392.60      351.29     11.19 o 
   6  14   0      271.29      270.02     22.16 o 
   8  14   0       13.29        3.37      5.55 o 
  10  14   0       50.53       45.87     10.22 o 
   2  15   0     2643.51     2799.14     61.19 o 
   4  15   0     2141.94     2138.70     53.13 o 
   6  15   0      420.18      370.49     14.84 o 
   8  15   0       78.82       99.30     10.35 o 
  10  15   0       26.03       15.86     11.47 o 
   0  16   0     1451.47     1393.76     30.08 o 
   2  16   0      279.53      308.20     11.63 o 
   4  16   0     2389.25     2397.99     52.17 o 
   6  16   0       59.24       49.84      7.54 o 
   8  16   0      571.55      523.25     26.05 o 
  10  16   0      391.00      481.62     40.08 o 
   2  17   0        9.48       10.86      2.44 o 
   4  17   0      710.90      682.82     16.83 o 
   6  17   0      427.39      380.50     20.10 o 
   8  17   0     1335.73     1320.53     65.74 o 
  10  17   0        1.61        3.58     11.24 o 
   0  18   0     4081.73     4184.11     76.22 o 
   2  18   0        9.65        8.82      2.33 o 
   4  18   0     2580.82     2478.04     63.87 o 
   6  18   0      559.91      481.45     18.94 o 
   8  18   0       51.44       59.47      9.53 o 
  10  18   0      554.00      664.04     93.84 o 
   2  19   0     2330.25     2145.61     55.67 o 
   4  19   0        8.44       21.59      4.83 o 
   6  19   0        0.66        7.04      5.10 o 
   8  19   0      319.16      332.53     18.26 o 
  10  19   0        3.21       -0.44     11.25 o 
   0  20   0     3887.85     3779.40    106.43 o 
   2  20   0      999.36      951.02     16.94 o 
   4  20   0      276.60      261.74     12.11 o 
   6  20   0     1004.11      889.82     28.30 o 
   8  20   0       91.58      112.56     14.66 o 
  10  20   0      419.37      479.88     97.41 o 
   2  21   0        3.79       11.41      4.29 o 
   4  21   0      119.38      108.82      8.65 o 
   6  21   0       14.98       31.62      6.76 o 
   8  21   0      210.65      238.69     16.88 o 
   0  22   0     3282.56     3281.30    104.01 o 
   2  22   0      197.88      193.46     11.62 o 
   4  22   0      679.70      691.39     18.52 o 
   6  22   0       18.65       34.58      7.27 o 
   8  22   0       88.83       75.08     11.69 o 
   2  23   0        4.81       11.86      4.64 o 
   4  23   0      414.12      368.50     14.17 o 
   6  23   0      351.14      378.39     16.36 o 
   8  23   0      172.76      191.12     17.51 o 
   0  24   0     9764.06     9531.57    417.99 o 
   2  24   0       31.81       31.18      5.29 o 
   4  24   0      316.74      342.91     14.45 o 
   6  24   0       16.86       20.14      6.74 o 
   8  24   0       29.00       39.88     10.52 o 
   2  25   0      109.37      103.09     10.89 o 
   4  25   0      225.71      252.48     13.34 o 
   6  25   0       46.36       57.44      8.88 o 
   8  25   0       65.91       78.83     12.70 o 
   0  26   0      103.68      118.10     19.91 o 
   2  26   0      128.20      108.25     18.09 o 
   4  26   0      425.04      426.31     16.02 o 
   6  26   0      164.45      193.88     13.95 o 
   2  27   0      121.29      113.76     11.71 o 
   4  27   0      139.38      159.38     11.96 o 
   6  27   0       12.13       11.02      7.63 o 
   0  28   0       98.52       72.09     19.91 o 
   2  28   0       28.55       28.68      8.20 o 
   4  28   0      332.89      362.62     16.23 o 
   6  28   0      189.62      189.48     14.43 o 
   2  29   0      287.07      304.91     19.01 o 
   4  29   0      151.87      160.81     12.60 o 
   6  29   0       67.13       57.15     11.82 o 
   0  30   0      818.32      776.47     50.54 o 
   2  30   0      362.92      378.94     21.16 o 
   4  30   0      387.00      409.20     25.19 o 
   2  31   0      314.57      326.39     29.67 o 
   4  31   0      177.88      210.25     18.54 o 
   0  32   0      236.68      275.75     39.17 o 
   2  32   0        9.40       18.55     14.65 o 
   2  33   0       40.54       24.79     16.59 o 
   1   0   1     8989.71     9446.37    136.78 o 
   2   0   1      332.75      330.16     12.61 o 
   3   0   1     3563.15     3637.96     65.26 o 
   4   0   1      918.84      980.98     24.74 o 
   5   0   1       50.86       46.36      4.75 o 
   6   0   1      118.93       98.78      7.12 o 
   7   0   1       22.43       33.86      4.74 o 
   8   0   1       45.20       25.86      9.04 o 
   9   0   1      233.14      226.05     10.25 o 
  10   0   1       36.34       36.63      6.75 o 
  11   0   1     1181.63     1059.46     33.42 o 
  12   0   1      152.68      182.90     19.50 o 
   0   1   1      436.52      412.62     13.04 o 
   1   1   1     5045.65     5387.67     45.89 o 
   2   1   1      941.95      894.37      9.74 o 
   3   1   1       69.71       80.32      3.14 o 
   4   1   1     2533.27     2648.59     29.58 o 
   5   1   1        0.08       -1.65      1.47 o 
   6   1   1     1437.46     1340.73     18.97 o 
   7   1   1       27.88       38.33      3.32 o 
   8   1   1      303.04      292.01      7.77 o 
   9   1   1       33.49       35.68      3.90 o 
  10   1   1      443.19      401.59     10.77 o 
  11   1   1        0.43        7.51      5.73 o 
  12   1   1      269.87      265.79     17.30 o 
   1   2   1    11032.14    11954.73     93.97 o 
   2   2   1    13559.10    14474.78    119.90 o 
   3   2   1       43.70       47.75      2.46 o 
   4   2   1      647.39      677.62     10.24 o 
   5   2   1      476.79      500.83      8.18 o 
   6   2   1     1851.49     1778.42     20.43 o 
   7   2   1      594.30      588.98     10.26 o 
   8   2   1      244.73      227.37      7.13 o 
   9   2   1      408.68      394.34      9.52 o 
  10   2   1      108.02      105.22      7.64 o 
  11   2   1       15.70       16.90      5.86 o 
  12   2   1       42.85       59.43     12.95 o 
   0   3   1     3581.61     3517.83     43.56 o 
   1   3   1    10761.88    11316.71    119.64 o 
   2   3   1     5339.86     5505.54     42.40 o 
   3   3   1      181.04      191.36      3.87 o 
   4   3   1       73.92       84.58      3.22 o 
   5   3   1       38.02       43.16      2.79 o 
   6   3   1     1174.82     1103.36     14.46 o 
   7   3   1      110.48      119.67      5.15 o 
   8   3   1      233.86      220.68      7.02 o 
   9   3   1        1.92        3.73      2.58 o 
  10   3   1       19.33       13.19      4.49 o 
  11   3   1        2.16        4.43      5.39 o 
  12   3   1      269.31      291.84     17.92 o 
   1   4   1       39.67       48.24      1.99 o 
   2   4   1     3060.50     3173.58     30.76 o 
   3   4   1     3292.82     3443.27     31.37 o 
   4   4   1      629.88      620.97      8.53 o 
   5   4   1     1419.80     1466.81     21.14 o 
   6   4   1     1048.81      932.46     17.92 o 
   7   4   1       22.21       24.84      2.78 o 
   8   4   1     1280.36     1245.79     19.52 o 
   9   4   1      241.46      217.30      8.99 o 
  10   4   1      501.53      488.68     16.95 o 
  11   4   1       26.74       28.88      7.76 o 
  12   4   1       37.00       51.42     10.78 o 
   0   5   1      122.32       95.26      3.33 o 
   1   5   1      275.52      272.73      4.47 o 
   2   5   1    24732.13    26069.90    213.97 o 
   3   5   1      432.66      456.49      6.59 o 
   4   5   1       58.44       69.15      3.26 o 
   5   5   1      345.17      380.61     10.85 o 
   6   5   1        3.98        2.17      1.52 o 
   7   5   1      197.66      180.00      5.90 o 
   8   5   1      987.87      944.82     15.22 o 
   9   5   1      419.26      384.36     15.57 o 
  10   5   1       71.74       81.65      7.68 o 
  11   5   1        2.37        2.87      6.27 o 
  12   5   1      200.71      212.34     16.12 o 
   1   6   1      295.76      290.52      4.57 o 
   2   6   1      930.08      871.13     13.98 o 
   3   6   1      637.00      630.00      7.89 o 
   4   6   1      211.49      232.78      4.41 o 
   5   6   1      404.55      426.15      7.18 o 
   6   6   1      300.82      263.05      6.88 o 
   7   6   1      369.34      359.81     11.47 o 
   8   6   1      102.48       94.36      5.54 o 
   9   6   1       43.60       48.12      4.80 o 
  10   6   1      270.99      279.77     18.76 o 
  11   6   1        2.56        4.77      6.44 o 
  12   6   1        6.18        5.54      8.31 o 
   0   7   1     2799.67     2803.12     32.88 o 
   1   7   1      199.50      204.31      3.88 o 
   2   7   1     2364.80     2354.97     28.78 o 
   3   7   1      866.45      894.62     10.62 o 
   4   7   1     1219.98     1202.53     12.89 o 
   5   7   1      884.94      942.72     18.80 o 
   6   7   1       21.04       15.96      2.40 o 
   7   7   1        0.01        1.32      1.93 o 
   8   7   1     1801.13     1771.45     23.82 o 
   9   7   1        0.51        2.78      3.35 o 
  10   7   1        5.82        7.38      5.97 o 
  11   7   1       41.18       35.93      8.36 o 
  12   7   1      323.32      328.60     18.26 o 
   1   8   1      140.77      115.70      3.51 o 
   2   8   1      132.17      167.30      4.07 o 
   3   8   1      318.20      333.02      5.37 o 
   4   8   1     1186.71     1239.03     14.46 o 
   5   8   1        1.09        4.95      1.33 o 
   6   8   1     1858.03     1781.05     32.50 o 
   7   8   1       59.39       58.35      4.24 o 
   8   8   1       66.44       72.34      4.93 o 
   9   8   1       19.30       20.70      6.16 o 
  10   8   1       41.82       58.52      8.58 o 
  11   8   1       53.50       55.17      9.25 o 
  12   8   1        2.10       -0.22      8.52 o 
   0   9   1     6040.20     6648.33     73.23 o 
   1   9   1        0.02        0.86      0.83 o 
   2   9   1     3225.26     3285.11     38.40 o 
   3   9   1     2263.04     2411.71     29.83 o 
   4   9   1       58.50       54.09      2.42 o 
   5   9   1      311.43      324.25      6.44 o 
   6   9   1      635.63      607.60     14.53 o 
   7   9   1        0.73        2.24      2.58 o 
   8   9   1      195.02      216.74     11.96 o 
   9   9   1       32.16       32.05      6.65 o 
  10   9   1        0.43        6.11      6.29 o 
  11   9   1        7.46        7.54      7.56 o 
   1  10   1      126.00      142.02      4.05 o 
   2  10   1        5.46        6.54      1.31 o 
   3  10   1      165.21      138.17      4.75 o 
   4  10   1     3872.12     3977.70     37.53 o 
   5  10   1        5.37        2.44      1.18 o 
   6  10   1     1734.58     1705.86     21.84 o 
   7  10   1      495.25      484.60      9.82 o 
   8  10   1      106.20       99.96      7.56 o 
   9  10   1       33.95       34.90      6.78 o 
  10  10   1       60.39       77.37     10.00 o 
  11  10   1        6.77        4.46      7.23 o 
   0  11   1      432.95      463.76      9.91 o 
   1  11   1      924.45      993.60     11.64 o 
   2  11   1     7109.77     7563.03     63.31 o 
   3  11   1      267.64      277.26      6.52 o 
   4  11   1      283.25      309.85      7.25 o 
   5  11   1       53.83       48.28      3.50 o 
   6  11   1      425.90      438.66      9.62 o 
   7  11   1        0.07        2.79      3.23 o 
   8  11   1      576.21      567.46     15.25 o 
   9  11   1       31.35       30.88      7.36 o 
  10  11   1       87.02       70.10     18.36 o 
  11  11   1       37.46       46.47     10.09 o 
   1  12   1      824.41      805.65     10.27 o 
   2  12   1     2228.41     2298.69     22.48 o 
   3  12   1      712.79      811.78     11.77 o 
   4  12   1      173.88      180.76      5.94 o 
   5  12   1        0.03       -2.67      1.94 o 
   6  12   1     1101.43     1018.85     34.21 o 
   7  12   1      122.47      114.83      7.71 o 
   8  12   1       43.48       52.60      6.02 o 
   9  12   1       71.03       79.15      9.22 o 
  10  12   1      135.87      134.17     12.21 o 
  11  12   1       19.62       12.89      8.81 o 
   0  13   1       83.62       91.02      4.65 o 
   1  13   1      135.28      160.21      4.67 o 
   2  13   1     4132.38     4244.69     38.07 o 
   3  13   1        0.01        1.62      1.61 o 
   4  13   1       12.88       19.36      2.60 o 
   5  13   1      150.66      167.87      8.65 o 
   6  13   1      126.09      132.41      6.46 o 
   7  13   1       23.16       28.47      4.91 o 
   8  13   1      592.53      595.09     20.59 o 
   9  13   1       17.03       18.18      6.35 o 
  10  13   1       15.72       23.44      7.85 o 
  11  13   1       11.73       14.27      8.87 o 
   1  14   1       12.82       24.55      1.81 o 
   2  14   1       27.49       33.21      2.39 o 
   3  14   1      689.34      678.89     10.90 o 
   4  14   1      909.76      826.15     21.79 o 
   5  14   1       99.66       93.08      5.30 o 
   6  14   1      585.05      589.87     20.44 o 
   7  14   1       44.15       42.07      5.36 o 
   8  14   1       82.10       96.10      9.48 o 
   9  14   1       87.88       98.20     10.20 o 
  10  14   1       91.41       90.49     11.10 o 
  11  14   1        0.37       -2.36      8.31 o 
   0  15   1      232.87      227.63      6.79 o 
   1  15   1      177.47      203.66      4.47 o 
   2  15   1     1207.40     1122.66     13.63 o 
   3  15   1      449.93      493.51     10.69 o 
   4  15   1      444.75      402.26     20.20 o 
   5  15   1      159.43      180.67      9.21 o 
   6  15   1      248.56      223.41     10.21 o 
   7  15   1        2.55        8.70      4.22 o 
   8  15   1      285.57      284.77     15.01 o 
   9  15   1      178.48      176.86     13.18 o 
  10  15   1       87.29       84.31     10.80 o 
  11  15   1        0.15        5.75      9.14 o 
   1  16   1      120.73      100.47      2.93 o 
   2  16   1       43.25       45.27      2.82 o 
   3  16   1      330.15      349.02     10.23 o 
   4  16   1       47.43       50.84      3.91 o 
   5  16   1      268.71      283.58      8.38 o 
   6  16   1      559.09      517.53     22.67 o 
   7  16   1      234.41      216.85     12.32 o 
   8  16   1       19.31       27.31      7.13 o 
   9  16   1       65.79       55.28      9.27 o 
  10  16   1       34.99       48.32     10.08 o 
   0  17   1     1757.29     1682.21     24.29 o 
   1  17   1      337.65      342.49      5.63 o 
   2  17   1     1326.20     1226.04     14.98 o 
   3  17   1      541.05      548.97     13.05 o 
   4  17   1      450.70      455.47      9.59 o 
   5  17   1      275.73      291.32      9.85 o 
   6  17   1      106.74      138.56      8.04 o 
   7  17   1       19.86       27.04      5.08 o 
   8  17   1      623.52      662.10     21.05 o 
   9  17   1        6.84       10.29      7.31 o 
  10  17   1       28.21       26.03      9.27 o 
   1  18   1      352.87      343.02      6.79 o 
   2  18   1      204.20      200.48      5.60 o 
   3  18   1      414.12      363.36      8.82 o 
   4  18   1        6.57       15.42      2.75 o 
   5  18   1      331.03      329.03     15.26 o 
   6  18   1      141.17      148.80     11.61 o 
   7  18   1      476.31      417.02     13.92 o 
   8  18   1      204.33      208.56     20.11 o 
   9  18   1       35.07       34.42      8.89 o 
  10  18   1      220.63      228.82     20.52 o 
   0  19   1       34.95       40.84      7.19 o 
   1  19   1      105.31      115.52      4.36 o 
   2  19   1     2842.14     2685.57     39.49 o 
   3  19   1       39.63       49.02      4.03 o 
   4  19   1       20.37       28.26      4.04 o 
   5  19   1      101.63      101.85      6.93 o 
   6  19   1      155.35      162.26     10.19 o 
   7  19   1       90.76       87.50     10.59 o 
   8  19   1      112.45      127.42     13.48 o 
   9  19   1       57.20       56.01      9.70 o 
  10  19   1       69.54       77.07     10.34 o 
   1  20   1      395.88      363.94      8.58 o 
   2  20   1     1069.46      966.44     14.85 o 
   3  20   1      556.69      530.56      9.84 o 
   4  20   1      234.92      228.31      9.14 o 
   5  20   1      471.74      475.88     13.32 o 
   6  20   1      303.75      323.06     12.35 o 
   7  20   1        7.63       11.41      6.06 o 
   8  20   1      468.23      508.35     21.48 o 
   9  20   1      232.06      240.09     14.18 o 
   0  21   1       36.67       37.34      3.74 o 
   1  21   1      258.60      264.06      6.86 o 
   2  21   1      402.85      379.92      9.22 o 
   3  21   1      169.46      172.25      7.24 o 
   4  21   1       56.98       55.15      5.04 o 
   5  21   1        0.44        3.23      3.75 o 
   6  21   1      647.49      668.97     15.09 o 
   7  21   1        0.01        3.17      5.24 o 
   8  21   1       42.12       38.88      7.84 o 
   9  21   1       24.78       28.40      8.39 o 
   1  22   1     1523.02     1450.96     16.07 o 
   2  22   1      861.70      803.48     12.37 o 
   3  22   1        1.22       -1.14      3.10 o 
   4  22   1      192.50      167.05      7.80 o 
   5  22   1       13.65       15.54      4.27 o 
   6  22   1      411.87      426.89     12.63 o 
   7  22   1      118.31      104.94      8.88 o 
   8  22   1        3.89       -1.78      5.71 o 
   9  22   1      166.42      197.34     22.95 o 
   0  23   1        0.45        6.00      2.83 o 
   1  23   1      270.02      273.99     12.06 o 
   2  23   1      187.73      192.78      6.67 o 
   3  23   1        1.35        1.35      3.09 o 
   4  23   1      379.54      349.19     10.32 o 
   5  23   1       16.58       14.86      4.10 o 
   6  23   1      190.73      201.53     10.05 o 
   7  23   1        6.56        3.30      5.69 o 
   8  23   1       66.91       78.87     10.58 o 
   1  24   1      187.64      168.66      7.97 o 
   2  24   1       30.71       43.87      4.04 o 
   3  24   1      246.79      222.06      8.42 o 
   4  24   1       64.27       68.47      7.35 o 
   5  24   1        3.25        2.70      4.03 o 
   6  24   1       46.30       55.42      6.50 o 
   7  24   1        4.01       -1.29      5.94 o 
   8  24   1        5.91        2.96      7.11 o 
   0  25   1       68.59       67.07      7.58 o 
   1  25   1       68.98       57.78      9.82 o 
   2  25   1      916.84      874.90     14.58 o 
   3  25   1        2.08        4.02      3.50 o 
   4  25   1       94.65       87.01      6.36 o 
   5  25   1        0.61        2.56      4.26 o 
   6  25   1       78.58       96.49      7.82 o 
   7  25   1        0.48        5.95      6.17 o 
   8  25   1      203.73      200.76     15.57 o 
   1  26   1       11.78        8.58      3.29 o 
   2  26   1      182.14      178.17      8.43 o 
   3  26   1        8.18       11.08      3.96 o 
   4  26   1       10.71       15.57      4.37 o 
   5  26   1      101.76      104.92      7.54 o 
   6  26   1      234.31      273.92     16.36 o 
   7  26   1       19.47       30.46      7.53 o 
   0  27   1       21.26       19.24      7.36 o 
   1  27   1      614.07      581.11     20.52 o 
   2  27   1     1055.57     1032.86     18.63 o 
   3  27   1        0.13        0.06      3.95 o 
   4  27   1       20.37       20.50      4.88 o 
   5  27   1        2.52        4.96      4.96 o 
   6  27   1       33.62       35.85      7.22 o 
   7  27   1       39.16       30.01      7.83 o 
   1  28   1       81.51       76.22      8.56 o 
   2  28   1       22.49       26.05      4.80 o 
   3  28   1       50.61       57.62      6.39 o 
   4  28   1       83.15       81.29      6.86 o 
   5  28   1       54.89       61.16      6.88 o 
   6  28   1      138.39      148.81     10.85 o 
   0  29   1      194.03      187.59     21.71 o 
   1  29   1       37.53       27.49      7.44 o 
   2  29   1      705.00      697.38     17.72 o 
   3  29   1       10.23        2.88      4.79 o 
   4  29   1        4.40        0.16      5.18 o 
   5  29   1        5.14        3.26      5.42 o 
   6  29   1        1.85       -1.01      6.25 o 
   1  30   1       16.77       13.44      7.10 o 
   2  30   1       23.01       24.67      7.50 o 
   3  30   1        2.53        4.15      5.76 o 
   4  30   1       18.38       13.92      5.95 o 
   5  30   1        2.95        8.02      6.31 o 
   0  31   1       12.96        3.95     13.28 o 
   1  31   1       29.30       21.81     10.07 o 
   2  31   1      132.20      138.31     12.50 o 
   3  31   1        0.46        1.27      6.08 o 
   4  31   1       66.20       61.59      7.93 o 
   1  32   1       58.40       69.21     12.91 o 
   2  32   1        2.27        7.83      8.28 o 
   3  32   1       30.79       27.89      8.84 o 
   0  33   1      139.03      125.39     22.06 o 
   1  33   1        0.01        1.27     10.86 o 
   0   0   2     8904.68     8143.98    199.20 o 
   1   0   2     1146.54     1135.98     20.55 o 
   2   0   2      527.17      570.68      9.67 o 
   3   0   2      297.51      417.20     10.18 o 
   4   0   2      839.66      820.47     17.87 o 
   5   0   2       84.82       93.51      6.52 o 
   6   0   2       13.14        7.98      2.84 o 
   7   0   2       33.34       29.90      4.68 o 
   8   0   2      543.61      553.24     17.14 o 
   9   0   2      309.40      269.98     12.93 o 
  10   0   2      273.84      261.24     16.49 o 
  11   0   2        4.99        9.86      8.79 o 
   1   1   2        0.27        0.90      1.14 o 
   2   1   2      496.66      489.10      7.17 o 
   3   1   2     1174.38     1222.47     13.99 o 
   4   1   2       18.15       41.83      2.99 o 
   5   1   2      734.99      707.02     11.42 o 
   6   1   2      150.82      136.37      4.87 o 
   7   1   2      491.42      499.40      9.38 o 
   8   1   2     1269.51     1173.06     17.51 o 
   9   1   2       55.93       59.29      5.01 o 
  10   1   2        8.93       12.73      5.13 o 
  11   1   2       42.65       44.95      7.59 o 
   0   2   2     3781.47     3899.04     74.88 o 
   1   2   2       70.10       78.81      2.88 o 
   2   2   2     4006.44     4289.74     39.05 o 
   3   2   2       25.33       37.45      2.30 o 
   4   2   2       48.01       79.94      3.91 o 
   5   2   2      110.29      106.47      3.90 o 
   6   2   2       80.80       86.50      3.96 o 
   7   2   2       32.68       44.15      3.90 o 
   8   2   2       22.54       21.60      3.68 o 
   9   2   2       17.61       17.21      5.83 o 
  10   2   2      160.83      168.73      8.99 o 
  11   2   2       77.59       74.61      9.79 o 
   1   3   2     2407.91     2513.88     26.57 o 
   2   3   2     3670.96     4038.16     37.11 o 
   3   3   2       26.48       35.83      2.36 o 
   4   3   2     2621.56     2707.77     27.17 o 
   5   3   2      976.02      951.38     12.28 o 
   6   3   2       36.68       50.03      4.33 o 
   7   3   2      103.83      101.01      5.35 o 
   8   3   2      765.08      740.09     13.66 o 
   9   3   2      118.20      119.59      7.64 o 
  10   3   2       52.88       52.53      6.32 o 
  11   3   2       27.85       48.47      9.06 o 
   0   4   2      541.68      524.50     13.19 o 
   1   4   2      129.18      121.20      5.35 o 
   2   4   2      278.36      325.15      6.49 o 
   3   4   2     1137.61     1155.39     13.63 o 
   4   4   2      835.32      769.06     10.64 o 
   5   4   2       34.85       45.80      2.64 o 
   6   4   2       26.64       40.16      3.83 o 
   7   4   2        0.43        1.92      2.09 o 
   8   4   2       75.19       96.95      6.31 o 
   9   4   2        1.59        2.80      3.93 o 
  10   4   2      323.28      339.80     14.95 o 
  11   4   2       59.49       65.07      9.19 o 
   1   5   2      443.53      399.77      9.69 o 
   2   5   2       89.46      108.43      4.09 o 
   3   5   2     3699.85     3832.69     36.09 o 
   4   5   2      119.83      131.86      5.04 o 
   5   5   2        9.27       18.26      2.30 o 
   6   5   2     1131.56     1116.99     19.46 o 
   7   5   2      109.15      118.65      5.54 o 
   8   5   2       69.04       72.73      5.70 o 
   9   5   2      327.75      335.68     11.40 o 
  10   5   2       15.74       21.25      6.44 o 
  11   5   2       82.11       72.65     10.44 o 
   0   6   2     2947.76     3099.02     41.88 o 
   1   6   2      225.33      223.49      5.37 o 
   2   6   2      301.92      331.91     16.44 o 
   3   6   2        6.05        8.41      1.59 o 
   4   6   2      452.02      417.78      7.34 o 
   5   6   2      498.33      481.13      7.30 o 
   6   6   2       57.37       57.30      3.23 o 
   7   6   2      182.00      181.35      7.23 o 
   8   6   2        4.48       10.99      3.00 o 
   9   6   2      198.63      212.17     11.85 o 
  10   6   2      585.07      592.75     18.65 o 
  11   6   2        4.94        3.25      9.46 o 
   1   7   2     1353.84     1385.92     16.99 o 
   2   7   2        0.50       -0.25      1.37 o 
   3   7   2     1969.74     2016.59     23.83 o 
   4   7   2     5039.54     5113.43     44.20 o 
   5   7   2      142.31      144.49      4.44 o 
   6   7   2      195.76      174.80      5.73 o 
   7   7   2     1257.12     1253.46     28.25 o 
   8   7   2        0.15       -0.35      2.38 o 
   9   7   2       23.32       35.08      6.64 o 
  10   7   2       83.35       92.60     10.42 o 
  11   7   2       47.63       48.36      9.50 o 
   0   8   2     9666.93    10677.07    129.12 o 
   1   8   2       21.96       28.03      2.61 o 
   2   8   2      499.31      463.54      7.60 o 
   3   8   2      672.38      667.84     12.74 o 
   4   8   2     1666.18     1601.32     25.46 o 
   5   8   2      223.53      226.87      7.84 o 
   6   8   2       78.29       82.92      5.25 o 
   7   8   2      164.89      163.72      8.92 o 
   8   8   2      302.13      270.51     19.36 o 
   9   8   2       16.03       14.66      5.45 o 
  10   8   2      302.22      324.63     16.94 o 
  11   8   2        0.69       -4.33      7.28 o 
   1   9   2     2004.98     2033.50     21.66 o 
   2   9   2        2.40        2.97      1.80 o 
   3   9   2      409.99      365.96      6.75 o 
   4   9   2      853.43      790.74     15.76 o 
   5   9   2     1542.32     1490.90     30.15 o 
   6   9   2     2330.95     2273.11     34.60 o 
   7   9   2      140.22      158.65     13.82 o 
   8   9   2      557.48      553.93     29.12 o 
   9   9   2      125.45      123.69     10.91 o 
  10   9   2       81.78       78.27     10.15 o 
  11   9   2      235.50      240.29     16.44 o 
   0  10   2      949.11      904.50     16.85 o 
   1  10   2      513.28      554.74      8.89 o 
   2  10   2       17.76       23.48      2.20 o 
   3  10   2       46.09       53.40      3.04 o 
   4  10   2     5319.69     5314.57     58.71 o 
   5  10   2      165.14      176.27      7.91 o 
   6  10   2      800.91      783.77     24.71 o 
   7  10   2      433.18      395.20     22.86 o 
   8  10   2       57.36       51.29      6.94 o 
   9  10   2       10.09       11.12      6.03 o 
  10  10   2      119.99      135.03     13.15 o 
  11  10   2        1.14       -3.19      9.79 o 
   1  11   2     2746.05     2876.79     29.26 o 
   2  11   2       78.16       86.67      3.90 o 
   3  11   2      316.41      302.59      6.59 o 
   4  11   2        0.24        5.17      1.52 o 
   5  11   2      290.29      272.16     10.84 o 
   6  11   2        5.87        8.20      3.47 o 
   7  11   2      368.13      360.55     17.48 o 
   8  11   2      175.98      195.15     11.28 o 
   9  11   2      195.75      227.81     14.37 o 
  10  11   2        1.92        7.06      7.38 o 
  11  11   2      176.20      212.98     22.38 o 
   0  12   2      147.75       96.10      5.41 o 
   1  12   2      103.15      120.72      4.74 o 
   2  12   2       38.14       28.76      2.58 o 
   3  12   2        1.15        3.66      1.56 o 
   4  12   2      387.51      373.43     10.75 o 
   5  12   2      122.00      126.56      7.84 o 
   6  12   2     3909.71     3880.11     48.25 o 
   7  12   2        2.54        5.13      3.52 o 
   8  12   2        0.94       11.31      5.74 o 
   9  12   2        0.35       10.03      6.55 o 
  10  12   2      110.73      112.97     13.20 o 
  11  12   2        6.51       10.62      8.98 o 
   1  13   2     1463.79     1436.68     16.76 o 
   2  13   2      290.70      292.24      8.01 o 
   3  13   2      575.73      511.05      8.94 o 
   4  13   2       97.46       99.05      7.24 o 
   5  13   2       50.71       55.23      6.53 o 
   6  13   2       12.70       10.67      3.75 o 
   7  13   2      438.60      447.94     15.20 o 
   8  13   2      170.43      180.46     19.44 o 
   9  13   2      151.44      161.87     17.05 o 
  10  13   2        5.65        8.32      8.19 o 
   0  14   2     2193.31     2162.33     30.76 o 
   1  14   2       64.41       57.87      3.55 o 
   2  14   2       14.03       19.21      2.32 o 
   3  14   2       12.94       12.85      2.06 o 
   4  14   2     1804.49     1740.91     36.94 o 
   5  14   2        0.04        2.28      2.18 o 
   6  14   2       14.55       21.19      4.20 o 
   7  14   2       67.93       61.37      7.82 o 
   8  14   2        2.70        7.87      5.98 o 
   9  14   2       39.31       44.84      8.86 o 
  10  14   2      163.47      188.04     14.78 o 
   1  15   2      238.06      210.49      5.42 o 
   2  15   2        0.27        1.45      1.69 o 
   3  15   2      657.45      624.45     11.61 o 
   4  15   2     1230.77     1147.46     33.41 o 
   5  15   2      520.80      504.12     11.15 o 
   6  15   2     2071.43     2018.33     30.66 o 
   7  15   2       75.60       82.59      8.17 o 
   8  15   2      241.71      271.48     18.08 o 
   9  15   2       31.21       35.98      8.50 o 
  10  15   2       44.66       47.24     11.65 o 
   0  16   2     3610.08     3405.94     70.29 o 
   1  16   2       13.91       16.25      2.08 o 
   2  16   2      196.90      183.28      6.10 o 
   3  16   2       29.01       28.84      3.49 o 
   4  16   2      155.78      164.59      7.58 o 
   5  16   2      175.73      175.84      7.29 o 
   6  16   2      182.43      185.53     13.13 o 
   7  16   2        0.18       -7.29      4.86 o 
   8  16   2      100.06       99.24     10.34 o 
   9  16   2       15.23       15.42      7.57 o 
  10  16   2      247.75      297.53     22.09 o 
   1  17   2      162.23      157.03      5.32 o 
   2  17   2       81.00       78.78      4.37 o 
   3  17   2      589.51      504.07     11.75 o 
   4  17   2     1481.67     1412.19     31.22 o 
   5  17   2       27.55       20.85      4.16 o 
   6  17   2       12.34       14.94      4.93 o 
   7  17   2      384.96      387.43     15.32 o 
   8  17   2        3.35        0.68      6.13 o 
   9  17   2        3.26        1.12      7.48 o 
  10  17   2        9.80        2.85      8.62 o 
   0  18   2      581.17      555.33     12.95 o 
   1  18   2       15.93       22.29      2.41 o 
   2  18   2       21.60       25.00      2.91 o 
   3  18   2      106.19      100.99      6.48 o 
   4  18   2      109.12      105.21      6.09 o 
   5  18   2      129.45      141.84      8.12 o 
   6  18   2        4.49        0.56      4.65 o 
   7  18   2       81.71       92.22      9.11 o 
   8  18   2       73.75       61.21      9.55 o 
   9  18   2       35.09       42.05      9.96 o 
   1  19   2       53.78       46.36      3.38 o 
   2  19   2       57.25       49.45      4.24 o 
   3  19   2      525.31      482.72     12.00 o 
   4  19   2       33.19       42.34      5.06 o 
   5  19   2       21.28       25.70      5.41 o 
   6  19   2       52.30       46.96      7.00 o 
   7  19   2       21.03       20.83      6.26 o 
   8  19   2      212.80      234.95     15.60 o 
   9  19   2       46.95       33.45      9.61 o 
   0  20   2      160.27      158.12      8.95 o 
   1  20   2      193.61      199.72      7.61 o 
   2  20   2      115.36      104.48      5.93 o 
   3  20   2      226.83      234.79      9.95 o 
   4  20   2      225.54      256.97     11.05 o 
   5  20   2       25.07       23.21      5.47 o 
   6  20   2        1.80       -0.87      5.13 o 
   7  20   2        6.65       -1.17      5.60 o 
   8  20   2      163.06      162.40     13.73 o 
   9  20   2        0.11       -5.04      7.98 o 
   1  21   2      296.77      275.23      7.67 o 
   2  21   2      541.73      461.86     10.69 o 
   3  21   2       20.15       14.85      4.35 o 
   4  21   2      216.22      220.67      9.94 o 
   5  21   2      612.60      572.28     19.38 o 
   6  21   2        7.29        7.73      5.68 o 
   7  21   2       34.48       32.55      7.64 o 
   8  21   2      611.52      627.74     24.66 o 
   9  21   2        1.04       -2.47      8.65 o 
   0  22   2      983.41      956.99     19.40 o 
   1  22   2       98.81      100.31      5.78 o 
   2  22   2      682.73      619.71     13.57 o 
   3  22   2       23.22       17.38      3.88 o 
   4  22   2       30.19       42.95      5.98 o 
   5  22   2       17.56       18.59      5.71 o 
   6  22   2       26.52       31.47      6.99 o 
   7  22   2       58.77       53.56      8.81 o 
   8  22   2       14.32       17.89      8.54 o 
   1  23   2       31.22       35.37      4.76 o 
   2  23   2      173.62      151.50      7.60 o 
   3  23   2      233.39      230.81      9.15 o 
   4  23   2       11.37       12.00      4.83 o 
   5  23   2      185.11      166.54     10.93 o 
   6  23   2       25.94       25.10      7.15 o 
   7  23   2      185.22      201.90     14.06 o 
   8  23   2      347.33      361.71     29.83 o 
   0  24   2      444.96      466.72     14.99 o 
   1  24   2       36.09       35.43      4.64 o 
   2  24   2        0.01        0.20      3.56 o 
   3  24   2       15.91       15.84      4.75 o 
   4  24   2      142.14      153.24     11.16 o 
   5  24   2       23.38       21.25      6.33 o 
   6  24   2        0.57       -3.42      5.79 o 
   7  24   2        1.05       -0.35      7.18 o 
   1  25   2       68.20       75.37      6.15 o 
   2  25   2        0.05       -3.85      3.59 o 
   3  25   2      391.24      374.30     12.44 o 
   4  25   2       70.44       72.01      8.21 o 
   5  25   2       45.20       47.56      7.71 o 
   6  25   2       91.18      106.13     10.69 o 
   7  25   2       92.69       96.87     11.13 o 
   0  26   2      336.31      343.72     14.43 o 
   1  26   2       29.40       27.77      5.07 o 
   2  26   2        5.47        4.74      4.64 o 
   3  26   2       27.69       23.27      5.55 o 
   4  26   2       71.87       93.09      8.18 o 
   5  26   2       15.99       12.13      6.63 o 
   6  26   2       55.88       49.87      9.60 o 
   7  26   2        0.32        3.78      7.06 o 
   1  27   2      481.43      475.92     13.57 o 
   2  27   2       80.84       90.17      7.36 o 
   3  27   2       44.61       40.21      6.44 o 
   4  27   2      512.71      475.66     17.11 o 
   5  27   2       55.87       52.96      7.93 o 
   6  27   2       36.65       28.01      7.72 o 
   0  28   2      273.36      270.15     18.69 o 
   1  28   2        0.26       -2.77      4.64 o 
   2  28   2       72.60       69.71      7.81 o 
   3  28   2       19.34       13.95      5.51 o 
   4  28   2      197.07      216.51     13.59 o 
   5  28   2        0.97       -1.15      7.16 o 
   1  29   2      157.67      166.50     12.87 o 
   2  29   2       24.48       26.31      6.87 o 
   3  29   2      315.65      312.60     13.77 o 
   4  29   2       67.52       67.93      9.11 o 
   5  29   2        3.75        3.28      6.94 o 
   0  30   2      283.51      340.64     21.53 o 
   1  30   2        0.28        4.88      7.40 o 
   2  30   2        7.69       11.85      7.92 o 
   3  30   2       31.87       24.92      8.16 o 
   4  30   2      248.70      250.34     14.37 o 
   1  31   2      139.69      164.51     13.81 o 
   2  31   2        9.45        6.84      8.14 o 
   3  31   2      105.78      116.58     11.45 o 
   0  32   2      404.79      462.04     34.98 o 
   1  32   2        0.24       -2.10      8.02 o 
   1   0   3     2303.14     2254.45     34.54 o 
   2   0   3     1369.99     1410.17     20.77 o 
   3   0   3     1022.56     1208.77     21.54 o 
   4   0   3     1452.34     1462.11     26.22 o 
   5   0   3      499.69      484.46     13.46 o 
   6   0   3       15.21       15.12      6.09 o 
   7   0   3       92.68      103.38      8.14 o 
   8   0   3      214.54      218.63     11.69 o 
   9   0   3       96.04      122.00     12.18 o 
  10   0   3       11.77       15.04      8.85 o 
  11   0   3       40.48       51.51     18.73 o 
   0   1   3      425.00      386.83     12.29 o 
   1   1   3       40.88       49.89      3.17 o 
   2   1   3      860.63      822.97     10.59 o 
   3   1   3      184.01      207.98      5.13 o 
   4   1   3       96.20       97.84      4.77 o 
   5   1   3        2.43        3.69      1.93 o 
   6   1   3       71.53       52.90      4.23 o 
   7   1   3      552.75      485.37     10.60 o 
   8   1   3       59.78       63.41      5.21 o 
   9   1   3       18.82       15.44      4.61 o 
  10   1   3      119.08      133.47      9.67 o 
  11   1   3       12.67       13.73      8.38 o 
   1   2   3      194.63      194.60      6.77 o 
   2   2   3      197.40      189.46      5.72 o 
   3   2   3      955.13      935.13     12.17 o 
   4   2   3        0.43        2.85      1.36 o 
   5   2   3      282.59      271.31      7.86 o 
   6   2   3      568.01      592.89     11.18 o 
   7   2   3       62.41       61.41      4.68 o 
   8   2   3      354.01      320.66      9.10 o 
   9   2   3       84.54      103.61      7.20 o 
  10   2   3        0.56       -2.54      6.60 o 
  11   2   3       16.21       25.43      8.99 o 
   0   3   3      336.15      315.90     17.02 o 
   1   3   3      262.24      290.07      9.64 o 
   2   3   3      181.96      151.88      5.24 o 
   3   3   3       16.39       17.25      1.97 o 
   4   3   3      239.71      233.85      6.80 o 
   5   3   3        5.92        7.48      2.33 o 
   6   3   3      125.00      121.68      5.97 o 
   7   3   3       39.90       42.33      4.06 o 
   8   3   3      240.25      229.83      9.25 o 
   9   3   3      259.76      253.31     10.34 o 
  10   3   3       72.94       78.42     10.02 o 
  11   3   3        3.12        6.63      8.61 o 
   1   4   3      603.05      568.51      9.99 o 
   2   4   3      378.48      361.53      6.65 o 
   3   4   3     1122.60     1100.20     15.85 o 
   4   4   3      582.72      561.89      9.54 o 
   5   4   3      110.20      105.40      5.36 o 
   6   4   3       93.75       75.03      4.95 o 
   7   4   3      134.10      148.03      6.70 o 
   8   4   3      213.27      218.50     11.03 o 
   9   4   3      285.92      304.40     13.38 o 
  10   4   3       90.43      100.88      9.59 o 
  11   4   3        5.35        2.76      8.50 o 
   0   5   3     2140.14     2282.78     41.53 o 
   1   5   3     1012.86     1109.50     15.79 o 
   2   5   3     2338.37     2296.09     24.56 o 
   3   5   3      278.93      312.91      7.58 o 
   4   5   3       11.51        9.06      1.93 o 
   5   5   3      142.82      142.35      5.27 o 
   6   5   3       30.07       30.29      3.47 o 
   7   5   3       67.62       60.83      5.09 o 
   8   5   3        0.47        1.74      3.77 o 
   9   5   3        2.36        4.63      5.55 o 
  10   5   3       67.74       73.09      8.66 o 
  11   5   3       16.88        7.81      9.62 o 
   1   6   3     2410.04     2577.57     37.59 o 
   2   6   3       38.92       67.80      4.32 o 
   3   6   3      417.91      404.90      8.78 o 
   4   6   3      536.27      498.72     12.66 o 
   5   6   3      475.13      474.61      9.16 o 
   6   6   3      548.83      514.47     10.73 o 
   7   6   3       14.83       20.82      6.95 o 
   8   6   3      180.77      186.77     11.34 o 
   9   6   3      554.70      574.87     18.40 o 
  10   6   3       98.07      111.76     10.74 o 
  11   6   3       37.66       46.83     11.48 o 
   0   7   3      651.68      672.15     18.24 o 
   1   7   3      696.05      688.11     17.20 o 
   2   7   3        9.26       15.53      2.52 o 
   3   7   3      880.80      853.19     13.86 o 
   4   7   3      566.06      570.96     11.25 o 
   5   7   3        3.44        2.01      2.13 o 
   6   7   3        2.07        2.79      2.48 o 
   7   7   3      130.96      144.65      9.68 o 
   8   7   3      166.55      170.59     10.91 o 
   9   7   3        2.11        5.65      5.44 o 
  10   7   3      183.78      189.20     13.07 o 
   1   8   3     1212.97     1258.66     17.58 o 
   2   8   3       82.63       72.74      4.37 o 
   3   8   3     1946.35     1807.40     44.84 o 
   4   8   3       85.13       93.24      5.94 o 
   5   8   3      233.50      227.55      6.53 o 
   6   8   3      573.03      531.12     19.20 o 
   7   8   3      418.55      398.81     14.30 o 
   8   8   3        2.61       -0.97      4.52 o 
   9   8   3      179.51      184.83     12.34 o 
  10   8   3        1.66        8.97      7.35 o 
   0   9   3      258.04      260.84     11.23 o 
   1   9   3       51.23       76.90      4.64 o 
   2   9   3       74.68       72.88      6.52 o 
   3   9   3       10.61        8.16      2.87 o 
   4   9   3       27.80       30.15      3.53 o 
   5   9   3      188.59      190.57      8.52 o 
   6   9   3      534.35      508.24     13.12 o 
   7   9   3       58.38       63.09      7.32 o 
   8   9   3        0.93        1.74      4.83 o 
   9   9   3       19.30       24.48      6.75 o 
  10   9   3      121.34      119.23     12.33 o 
   1  10   3      753.48      744.42     12.75 o 
   2  10   3      233.55      227.90      7.24 o 
   3  10   3      638.47      598.48     15.54 o 
   4  10   3      813.45      788.04     21.08 o 
   5  10   3     1800.54     1777.27     26.96 o 
   6  10   3       67.11       77.51      7.31 o 
   7  10   3      835.58      873.76     20.90 o 
   8  10   3       11.75       12.40      5.53 o 
   9  10   3       49.88       50.34      8.10 o 
  10  10   3       33.43       32.75      9.11 o 
   0  11   3      595.52      559.59     22.11 o 
   1  11   3       26.84       37.58      3.52 o 
   2  11   3      411.54      407.76     14.46 o 
   3  11   3        1.00        1.90      2.22 o 
   4  11   3     1275.07     1206.88     26.85 o 
   5  11   3      262.40      292.52     10.20 o 
   6  11   3        3.98        5.94      3.28 o 
   7  11   3      625.26      565.22     16.97 o 
   8  11   3        0.04       -1.08      4.83 o 
   9  11   3        1.12        6.14      6.98 o 
  10  11   3       27.54       33.42      9.50 o 
   1  12   3      165.05      151.67      6.50 o 
   2  12   3      137.83      128.54      6.08 o 
   3  12   3      510.10      473.60     10.54 o 
   4  12   3      101.01       93.12      9.02 o 
   5  12   3     5315.99     5131.38     60.54 o 
   6  12   3     1164.85     1086.12     20.70 o 
   7  12   3       37.04       38.52      6.41 o 
   8  12   3      289.66      312.90     22.28 o 
   9  12   3       75.02       83.40     10.82 o 
  10  12   3       70.09       65.10     11.05 o 
   0  13   3      345.59      308.44     10.93 o 
   1  13   3        5.01        7.22      3.37 o 
   2  13   3      267.40      267.53      8.15 o 
   3  13   3       30.33       29.11      3.93 o 
   4  13   3      718.38      681.41     16.61 o 
   5  13   3      117.91      107.39     11.66 o 
   6  13   3        9.38        9.14      4.34 o 
   7  13   3      189.84      183.27     11.26 o 
   8  13   3       19.26       23.85      7.25 o 
   9  13   3        5.50        0.70      6.85 o 
  10  13   3       41.11       49.87     11.05 o 
   1  14   3      663.31      575.30     15.19 o 
   2  14   3       63.56       57.25      4.57 o 
   3  14   3      613.68      594.23     13.43 o 
   4  14   3      437.82      402.14     21.17 o 
   5  14   3      128.90      132.30      9.11 o 
   6  14   3       28.72       14.52      4.69 o 
   7  14   3      409.82      376.91     15.08 o 
   8  14   3        2.58        5.71      6.29 o 
   9  14   3       99.17      122.92     12.87 o 
   0  15   3      274.12      263.53     11.12 o 
   1  15   3        2.65       -0.18      2.79 o 
   2  15   3       70.74       75.87      5.24 o 
   3  15   3       58.21       62.70      5.81 o 
   4  15   3      157.37      154.74      8.44 o 
   5  15   3      449.98      455.46     15.56 o 
   6  15   3      122.34      116.14      8.34 o 
   7  15   3      309.98      256.47     15.36 o 
   8  15   3       35.21       27.67      7.96 o 
   9  15   3       25.31       13.14      8.55 o 
   1  16   3      688.60      648.14     12.93 o 
   2  16   3        0.66        3.16      2.96 o 
   3  16   3      912.67      864.09     17.72 o 
   4  16   3       17.71       19.55      4.54 o 
   5  16   3      206.83      179.71      9.57 o 
   6  16   3      192.18      205.58     10.66 o 
   7  16   3       79.74       72.27      8.68 o 
   8  16   3       31.36       42.25      8.86 o 
   9  16   3      246.32      242.01     22.13 o 
   0  17   3      302.59      252.29     11.70 o 
   1  17   3        5.18        8.43      3.31 o 
   2  17   3       88.37      100.67      6.28 o 
   3  17   3      400.90      393.58     11.65 o 
   4  17   3       52.62       52.91      5.81 o 
   5  17   3        0.58       -0.38      3.78 o 
   6  17   3      166.74      184.45     10.31 o 
   7  17   3       21.84       22.33      6.89 o 
   8  17   3      129.76      103.41     11.50 o 
   9  17   3        3.45       11.76      8.68 o 
   1  18   3      548.35      516.06     11.84 o 
   2  18   3      117.70      116.46      8.17 o 
   3  18   3       26.98       30.40      4.98 o 
   4  18   3      271.15      245.68     10.76 o 
   5  18   3      172.95      186.07     10.11 o 
   6  18   3      277.04      286.43     14.59 o 
   7  18   3       44.36       30.94      7.52 o 
   8  18   3      181.29      174.64     14.45 o 
   9  18   3      208.81      247.64     28.29 o 
   0  19   3      435.09      392.04     13.48 o 
   1  19   3      242.51      209.90      8.13 o 
   2  19   3      881.94      868.28     22.08 o 
   3  19   3        1.08        2.75      3.84 o 
   4  19   3        0.96        1.14      3.92 o 
   5  19   3        1.34       -0.19      4.34 o 
   6  19   3       23.28       31.02      6.86 o 
   7  19   3      369.34      327.98     30.45 o 
   8  19   3        1.12        6.96      7.98 o 
   1  20   3      183.70      188.55      8.54 o 
   2  20   3      290.57      293.60      9.89 o 
   3  20   3       19.62       27.96      5.49 o 
   4  20   3      101.88      105.64      7.89 o 
   5  20   3      124.04      115.42     12.80 o 
   6  20   3        1.35       -2.91      5.73 o 
   7  20   3       43.87       58.27      9.40 o 
   8  20   3      142.96      172.68     15.00 o 
   0  21   3       14.12       11.72      4.62 o 
   1  21   3        8.04        1.32      3.75 o 
   2  21   3       56.32       66.34      5.83 o 
   3  21   3      129.75      121.08      8.50 o 
   4  21   3        0.10       -0.80      4.28 o 
   5  21   3        3.36        0.65      5.36 o 
   6  21   3       52.07       43.76      8.22 o 
   7  21   3      161.68      145.17     12.32 o 
   8  21   3      100.39      121.82     13.38 o 
   1  22   3       71.65       95.51      6.96 o 
   2  22   3       51.59       43.51      6.03 o 
   3  22   3      143.47      157.97     10.99 o 
   4  22   3        0.02       -3.11      4.37 o 
   5  22   3      101.88      105.79     11.67 o 
   6  22   3       99.91      102.85     10.44 o 
   7  22   3       57.97       59.72      9.56 o 
   0  23   3       47.13       46.89      7.50 o 
   1  23   3       26.18       24.72      5.01 o 
   2  23   3       92.28      100.15      7.92 o 
   3  23   3       11.69       15.69      5.13 o 
   4  23   3        0.90        3.67      5.79 o 
   5  23   3        1.38        2.19      6.13 o 
   6  23   3        0.21        6.82      7.13 o 
   7  23   3      102.20      115.88     11.84 o 
   1  24   3      418.26      404.36     12.89 o 
   2  24   3       89.57       88.13      7.82 o 
   3  24   3        8.65       11.27      5.43 o 
   4  24   3      247.68      240.98     13.62 o 
   5  24   3      164.50      207.87     13.58 o 
   6  24   3       18.35       21.82      8.23 o 
   0  25   3      290.00      307.72     15.56 o 
   1  25   3        4.47       -0.12      4.90 o 
   2  25   3      125.84      121.19      9.19 o 
   3  25   3       13.28        8.48      5.51 o 
   4  25   3        1.78        3.30      6.34 o 
   5  25   3        1.93        1.58      6.95 o 
   6  25   3        0.82       -1.42      7.10 o 
   1  26   3      112.88      110.46      8.93 o 
   2  26   3        0.17        0.63      5.31 o 
   3  26   3      377.76      411.25     16.35 o 
   4  26   3        0.80        7.17      6.71 o 
   5  26   3       58.06       52.20      9.57 o 
   0  27   3      115.50      122.97     18.13 o 
   1  27   3       28.39       33.33      7.01 o 
   2  27   3       11.89       15.46      6.61 o 
   3  27   3      104.08      104.10     10.31 o 
   4  27   3      106.30      118.00     11.46 o 
   5  27   3       11.91        9.09      8.07 o 
   1  28   3      111.74      137.65     11.00 o 
   2  28   3        2.19       -0.71      7.16 o 
   3  28   3      408.44      411.54     17.68 o 
   4  28   3       93.31       83.30     10.72 o 
   0  29   3       94.57      133.09     16.51 o 
   1  29   3        5.73        5.40      6.69 o 
   2  29   3       42.53       58.00     10.31 o 
   3  29   3       72.70       82.25     11.20 o 
   1  30   3      261.62      300.13     24.68 o 
   0   0   4     1922.55     1901.17     46.08 o 
   1   0   4       10.16        3.99      4.74 o 
   2   0   4      175.50      166.53      8.63 o 
   3   0   4       19.33       25.79      7.54 o 
   4   0   4        0.00       -2.92      4.13 o 
   5   0   4      243.58      273.14     13.29 o 
   6   0   4      531.34      432.61     15.60 o 
   7   0   4        2.51       10.31      5.60 o 
   8   0   4        0.05       -3.06      6.90 o 
   9   0   4        0.27        1.61     10.86 o 
  10   0   4       14.54        9.47     15.68 o 
   1   1   4      587.14      548.52     20.85 o 
   2   1   4      154.55      159.68      7.44 o 
   3   1   4      702.12      653.39     15.27 o 
   4   1   4      361.19      333.24      9.31 o 
   5   1   4      933.91      868.55     15.08 o 
   6   1   4      498.90      477.09     11.36 o 
   7   1   4      588.96      568.30     14.93 o 
   8   1   4       37.96       34.80      5.59 o 
   9   1   4        0.24       -2.46      5.55 o 
  10   1   4       62.84       70.78     10.49 o 
   0   2   4       18.53       20.04      4.33 o 
   1   2   4      867.51      900.24     14.63 o 
   2   2   4      516.29      499.44     10.54 o 
   3   2   4       25.23       29.72      4.44 o 
   4   2   4       17.71       17.40      3.51 o 
   5   2   4       11.52       11.09      3.51 o 
   6   2   4       29.17       28.92      4.38 o 
   7   2   4        2.64       -3.80      3.51 o 
   8   2   4       90.52       95.65      7.38 o 
   9   2   4        0.01       -5.42      6.27 o 
  10   2   4      146.16      141.01     16.45 o 
   1   3   4      547.56      526.67     10.67 o 
   2   3   4        2.34        0.77      2.26 o 
   3   3   4      855.48      834.26     15.69 o 
   4   3   4       28.30       26.40      4.20 o 
   5   3   4      415.79      387.75     10.17 o 
   6   3   4       32.88       36.00      4.64 o 
   7   3   4      154.87      161.96      8.53 o 
   8   3   4       33.06       37.72      5.88 o 
   9   3   4       62.33       63.04      8.38 o 
  10   3   4       11.76        9.38      8.57 o 
   0   4   4       43.36       47.49      8.38 o 
   1   4   4        0.25       -1.87      2.15 o 
   2   4   4      348.85      341.75      9.08 o 
   3   4   4      124.45      127.98      7.29 o 
   4   4   4       24.40       18.24      5.00 o 
   5   4   4       46.72       57.45      5.00 o 
   6   4   4        5.67        4.19      3.31 o 
   7   4   4       23.77       15.64      4.48 o 
   8   4   4      295.63      294.72     13.55 o 
   9   4   4        0.84        7.82      6.31 o 
  10   4   4       16.27       19.69      9.31 o 
   1   5   4      537.42      456.46     17.58 o 
   2   5   4      824.18      797.14     14.47 o 
   3   5   4      205.82      176.55      8.76 o 
   4   5   4        4.97        6.14      3.55 o 
   5   5   4       23.09       23.00      4.56 o 
   6   5   4      193.40      207.61      8.61 o 
   7   5   4      251.49      265.05     10.47 o 
   8   5   4      106.72       96.96      8.92 o 
   9   5   4      159.92      183.37     11.99 o 
   0   6   4       32.49       34.31      9.61 o 
   1   6   4      453.28      471.20     10.13 o 
   2   6   4     1216.44     1222.69     18.88 o 
   3   6   4       10.47       11.43      2.68 o 
   4   6   4       56.15       46.35      5.59 o 
   5   6   4       70.66       74.09      7.47 o 
   6   6   4       37.05       41.72      5.41 o 
   7   6   4        1.16        3.39      4.76 o 
   8   6   4       57.53       68.96      7.98 o 
   9   6   4      130.42      153.01     11.45 o 
   1   7   4        2.11        6.11      2.53 o 
   2   7   4       62.22       78.66      6.05 o 
   3   7   4     1309.81     1264.28     22.10 o 
   4   7   4      246.22      251.64     10.59 o 
   5   7   4       46.19       50.72      5.77 o 
   6   7   4      218.00      203.82     11.65 o 
   7   7   4       91.25      102.99      9.20 o 
   8   7   4      224.28      237.62     15.38 o 
   9   7   4        4.30        3.58      6.52 o 
   0   8   4       89.81      100.72      9.17 o 
   1   8   4      201.31      196.42      8.04 o 
   2   8   4     1364.42     1299.74     19.88 o 
   3   8   4      538.54      556.71     12.08 o 
   4   8   4        0.27        2.28      3.66 o 
   5   8   4      104.91       89.65      7.99 o 
   6   8   4       42.90       59.65      7.28 o 
   7   8   4       86.16       98.19      9.30 o 
   8   8   4      163.64      167.23     12.06 o 
   9   8   4      129.07      136.15     12.09 o 
   1   9   4      402.28      376.31     11.13 o 
   2   9   4        9.16        7.50      3.05 o 
   3   9   4        8.78        8.99      2.93 o 
   4   9   4       15.55       13.55      4.55 o 
   5   9   4       15.95       23.69      5.58 o 
   6   9   4      145.50      165.69     10.87 o 
   7   9   4      197.96      210.91     12.68 o 
   8   9   4        0.31        0.62      6.29 o 
   9   9   4       49.93       46.68     10.70 o 
   0  10   4      130.73      123.39     10.59 o 
   1  10   4       58.80       62.19      5.73 o 
   2  10   4      404.48      386.00     14.89 o 
   3  10   4      111.70      121.06      6.69 o 
   4  10   4      250.52      243.74     12.01 o 
   5  10   4      101.95      104.40      8.66 o 
   6  10   4      146.86      149.44     10.56 o 
   7  10   4      192.89      208.85     12.80 o 
   8  10   4      250.62      262.33     22.54 o 
   9  10   4        2.48        8.66      7.78 o 
   1  11   4      806.60      784.25     16.34 o 
   2  11   4        1.57       -0.49      2.35 o 
   3  11   4       15.61       13.08      4.28 o 
   4  11   4      625.59      621.54     14.57 o 
   5  11   4        0.35       -6.15      4.31 o 
   6  11   4      314.29      297.22     21.52 o 
   7  11   4        4.49        4.57      6.01 o 
   8  11   4        0.47        2.48      6.70 o 
   9  11   4      107.98      131.66     12.59 o 
   0  12   4      100.54      107.11     10.86 o 
   1  12   4        0.15        3.70      3.74 o 
   2  12   4      530.83      542.24     19.72 o 
   3  12   4      405.75      374.01     12.63 o 
   4  12   4       48.14       52.43      5.26 o 
   5  12   4      117.58      110.09      8.93 o 
   6  12   4      263.54      241.02     22.93 o 
   7  12   4       36.39       29.13      7.16 o 
   8  12   4       73.10       97.15     10.88 o 
   9  12   4       11.44       14.86      9.66 o 
   1  13   4      346.72      349.34     11.47 o 
   2  13   4        3.62        6.48      3.68 o 
   3  13   4      118.08      115.05      8.90 o 
   4  13   4      346.65      333.09     12.17 o 
   5  13   4        0.24        6.05      4.99 o 
   6  13   4      242.69      240.34     16.00 o 
   7  13   4       12.70       13.80      6.43 o 
   8  13   4       18.01       19.34      7.93 o 
   0  14   4       65.50       61.33      8.94 o 
   1  14   4        0.00        5.71      3.87 o 
   2  14   4      412.52      384.40     10.98 o 
   3  14   4      149.06      146.24      8.73 o 
   4  14   4       18.85       14.80      4.69 o 
   5  14   4      275.96      266.09     13.48 o 
   6  14   4       41.06       42.87      7.40 o 
   7  14   4       10.18        9.90      6.54 o 
   8  14   4      178.43      173.07     13.33 o 
   1  15   4      114.39      129.10      7.40 o 
   2  15   4      123.79      111.40      7.79 o 
   3  15   4      280.96      288.63     11.62 o 
   4  15   4       14.72       11.08      4.74 o 
   5  15   4       72.60       87.96      9.14 o 
   6  15   4       23.47       37.02      7.45 o 
   7  15   4      460.31      448.50     18.54 o 
   8  15   4       29.32       28.27     10.34 o 
   0  16   4        0.51       -0.40      5.82 o 
   1  16   4       35.08       26.73      4.54 o 
   2  16   4      673.16      677.28     15.99 o 
   3  16   4      208.53      189.29      9.98 o 
   4  16   4       24.43       25.02      5.47 o 
   5  16   4      107.94      105.15      9.37 o 
   6  16   4        7.36        7.96      6.11 o 
   7  16   4        3.21        0.74      6.88 o 
   8  16   4       49.94       57.54     11.50 o 
   1  17   4        9.38       11.96      3.86 o 
   2  17   4       83.44       97.23      7.79 o 
   3  17   4     1100.97     1105.31     21.75 o 
   4  17   4       51.80       65.62      7.93 o 
   5  17   4      298.19      268.81     14.14 o 
   6  17   4       77.89       78.14      9.43 o 
   7  17   4      122.23      113.20     12.83 o 
   0  18   4        0.02       -0.50      6.39 o 
   1  18   4      106.09       99.71      7.82 o 
   2  18   4      225.20      241.76     11.28 o 
   3  18   4      212.60      196.15     10.53 o 
   4  18   4       20.40       25.86      5.72 o 
   5  18   4        0.01        2.87      5.08 o 
   6  18   4       12.39       16.08      7.10 o 
   7  18   4       22.40       33.92     10.50 o 
   1  19   4      436.95      449.09     14.23 o 
   2  19   4      202.01      230.84     11.32 o 
   3  19   4      153.23      162.91     10.01 o 
   4  19   4        9.81        9.06      5.39 o 
   5  19   4      187.70      179.43     11.30 o 
   6  19   4      114.02      113.27     11.05 o 
   7  19   4      170.62      176.90     15.09 o 
   0  20   4      146.81      127.07     15.70 o 
   1  20   4       91.45       99.42      8.39 o 
   2  20   4       35.67       33.74      6.27 o 
   3  20   4       76.76       72.51      7.58 o 
   4  20   4       39.97       40.11      6.79 o 
   5  20   4        4.69        3.45      5.83 o 
   6  20   4        0.75        5.29      8.08 o 
   1  21   4      319.85      341.51     13.65 o 
   2  21   4        6.48        5.88      5.24 o 
   3  21   4      172.13      172.53     10.98 o 
   4  21   4       34.08       26.95      6.48 o 
   5  21   4      292.98      310.26     14.69 o 
   6  21   4       23.61       22.13      9.55 o 
   0  22   4       53.20       47.65     12.33 o 
   1  22   4      515.14      456.07     14.86 o 
   2  22   4      110.33      120.52      9.52 o 
   3  22   4        2.41        0.40      5.55 o 
   4  22   4        6.32        4.63      6.03 o 
   5  22   4        1.95        8.61      7.53 o 
   6  22   4       55.75       78.77     12.14 o 
   1  23   4      102.13      107.12      9.98 o 
   2  23   4       22.70       16.64      6.37 o 
   3  23   4      155.06      161.86     11.02 o 
   4  23   4      112.03      115.68      9.89 o 
   5  23   4      258.01      260.78     15.29 o 
   0  24   4      130.97      162.42     19.72 o 
   1  24   4       35.45       41.42      9.18 o 
   2  24   4       77.92       92.61      9.16 o 
   3  24   4        2.17        4.94      6.29 o 
   4  24   4        0.17       -2.49      7.00 o 
   1  25   4       47.28       68.57     10.82 o 
   2  25   4       52.93       52.57      8.62 o 
   3  25   4      135.89      142.68     11.15 o 
   4  25   4       42.27       48.69      9.63 o 
   0  26   4       28.84       50.31     14.80 o 
   1  26   4        0.01       -0.89      8.26 o 
   2  26   4      148.54      169.07     12.68 o 
   3  26   4        2.35        9.30      7.17 o 
   1  27   4       35.90       54.58     11.35 o 
   1   0   5      836.35      777.85     42.61 o 
   2   0   5       28.98       29.70      7.98 o 
   3   0   5        0.22       -4.29      6.18 o 
   4   0   5       93.79      100.66     12.01 o 
   5   0   5       35.03       28.41      9.18 o 
   6   0   5       30.32       46.28     11.96 o 
   7   0   5       10.34       10.44      7.45 o 
   8   0   5       72.00       74.34     12.79 o 
   0   1   5      798.30      820.92     24.75 o 
   1   1   5      158.05      162.18     10.27 o 
   2   1   5      293.79      289.60     12.29 o 
   3   1   5        4.49        3.09      4.72 o 
   4   1   5      482.02      449.37     14.91 o 
   5   1   5        3.26       -0.93      4.85 o 
   6   1   5      336.23      316.64     12.51 o 
   7   1   5        1.33        0.58      5.16 o 
   8   1   5       29.38       30.26      7.48 o 
   1   2   5      429.16      448.14     15.46 o 
   2   2   5       99.87      103.42     10.44 o 
   3   2   5       31.12       18.44      5.43 o 
   4   2   5       48.50       48.24      6.88 o 
   5   2   5       25.60       35.49      5.97 o 
   6   2   5       34.33       41.30      8.00 o 
   7   2   5        3.67        7.33      5.60 o 
   8   2   5       30.30       42.06      9.31 o 
   0   3   5     3417.50     3440.74     71.57 o 
   1   3   5      413.51      407.04     12.99 o 
   2   3   5        4.45       -0.57      4.32 o 
   3   3   5        8.11        7.08      4.73 o 
   4   3   5      528.84      514.87     16.01 o 
   5   3   5       19.44       14.40      5.13 o 
   6   3   5      152.42      159.29     10.82 o 
   7   3   5      135.86      112.74      8.75 o 
   8   3   5       30.79       24.20      8.10 o 
   1   4   5        0.47       -0.24      3.60 o 
   2   4   5        3.88       -1.92      4.43 o 
   3   4   5      139.65      128.35      9.16 o 
   4   4   5      152.98      161.55     10.34 o 
   5   4   5      293.36      285.85     12.15 o 
   6   4   5       66.62       70.40      8.02 o 
   7   4   5        0.49       -1.32      5.79 o 
   8   4   5      111.31      137.35     11.76 o 
   0   5   5        6.10       12.22      6.41 o 
   1   5   5      269.59      274.87     10.97 o 
   2   5   5      129.72      115.62      8.53 o 
   3   5   5        3.93        0.53      4.74 o 
   4   5   5      463.12      455.63     15.47 o 
   5   5   5        0.08        0.71      4.66 o 
   6   5   5       40.86       53.30      8.25 o 
   7   5   5       67.64       62.38      8.67 o 
   8   5   5       71.71       58.16      9.36 o 
   1   6   5        0.67        2.10      3.68 o 
   2   6   5      171.17      166.32      9.93 o 
   3   6   5      148.34      133.29      9.59 o 
   4   6   5      214.25      207.28     10.41 o 
   5   6   5      111.95      120.36      9.83 o 
   6   6   5       42.13       37.21      7.31 o 
   7   6   5       35.21       24.69      7.17 o 
   8   6   5       53.17       68.09      9.82 o 
   0   7   5      289.01      302.49     40.04 o 
   1   7   5       32.85       41.50      4.19 o 
   2   7   5       94.01       90.13      8.81 o 
   3   7   5        1.69       -3.25      4.63 o 
   4   7   5       74.38       85.59      7.47 o 
   5   7   5       15.26       15.08      5.82 o 
   6   7   5      140.81      154.48     11.03 o 
   7   7   5       13.81       10.84      7.12 o 
   8   7   5        6.81        7.22      7.26 o 
   1   8   5       50.00       58.08      6.45 o 
   2   8   5      145.86      144.13      9.64 o 
   3   8   5       25.37       29.15      6.27 o 
   4   8   5       63.85       60.84      6.86 o 
   5   8   5        9.73       20.57      6.21 o 
   6   8   5       11.24       15.42      6.38 o 
   7   8   5       28.71       20.15      7.74 o 
   0   9   5      536.20      575.05     31.64 o 
   1   9   5       44.12       39.80      5.77 o 
   2   9   5      174.79      177.42     11.41 o 
   3   9   5      198.89      200.81     12.71 o 
   4   9   5      307.46      315.14     14.93 o 
   5   9   5        0.45        2.36      5.69 o 
   6   9   5       50.26       59.02      8.99 o 
   7   9   5       15.89       14.92      7.58 o 
   1  10   5       28.42       17.21      4.70 o 
   2  10   5      165.54      168.17     11.52 o 
   3  10   5        0.51       -7.31      4.87 o 
   4  10   5       77.35       92.31      9.58 o 
   5  10   5      101.96       95.01      9.76 o 
   6  10   5       13.91       15.95      7.29 o 
   7  10   5        4.49       -3.51      7.18 o 
   0  11   5      592.38      643.92     23.14 o 
   1  11   5        7.70        8.37      4.72 o 
   2  11   5        6.68       -0.49      5.39 o 
   3  11   5      192.28      187.75     12.07 o 
   4  11   5       19.00       20.46      6.71 o 
   5  11   5       24.87       18.45      6.85 o 
   6  11   5        4.38        4.13      7.03 o 
   7  11   5       14.32       23.62      8.63 o 
   1  12   5       35.10       35.25      6.14 o 
   2  12   5       30.64       39.53      7.53 o 
   3  12   5        1.72        2.49      5.77 o 
   4  12   5      148.48      163.19     11.76 o 
   5  12   5      214.16      253.68     14.78 o 
   6  12   5        7.16        6.90      7.35 o 
   7  12   5        3.24        6.29      8.34 o 
   0  13   5      387.83      412.90     37.23 o 
   1  13   5        1.62       -0.64      4.88 o 
   2  13   5       41.31       39.07      8.18 o 
   3  13   5       42.60       40.14      7.53 o 
   4  13   5       47.92       54.65      8.40 o 
   5  13   5        0.52        1.64      6.65 o 
   6  13   5       31.09       31.10      8.47 o 
   7  13   5       11.91       12.97      8.60 o 
   1  14   5       15.63        8.79      5.37 o 
   2  14   5        7.12       -1.25      5.59 o 
   3  14   5       39.26       29.89      7.24 o 
   4  14   5       84.21       91.51     10.02 o 
   5  14   5       33.36       28.38      7.65 o 
   6  14   5       16.83       18.28      8.40 o 
   0  15   5      257.44      286.90     18.50 o 
   1  15   5        2.57        1.14      5.29 o 
   2  15   5       12.01        3.98      5.91 o 
   3  15   5       13.32        9.56      6.32 o 
   4  15   5      504.10      481.97     18.70 o 
   5  15   5       10.97       13.11      7.71 o 
   6  15   5      113.53      122.20     12.53 o 
   1  16   5       15.85       20.83      6.64 o 
   2  16   5      139.86      131.08     10.83 o 
   3  16   5      155.83      136.00     11.20 o 
   4  16   5       32.04       47.11      8.93 o 
   5  16   5        0.02       -7.84      6.93 o 
   6  16   5       18.60       18.95      8.80 o 
   0  17   5      327.63      381.71     20.83 o 
   1  17   5       42.11       42.41      8.06 o 
   2  17   5      196.32      209.49     13.10 o 
   3  17   5       18.76       16.45      7.07 o 
   4  17   5      158.93      153.73     12.53 o 
   5  17   5        5.75        3.04      7.70 o 
   1  18   5       42.52       48.34      8.28 o 
   2  18   5       55.87       66.59      9.43 o 
   3  18   5       35.09       31.87      8.23 o 
   4  18   5       97.40       82.63     10.54 o 
   5  18   5       66.88       66.50     10.26 o 
   0  19   5      172.82      205.71     20.75 o 
   1  19   5       82.86       94.51     10.34 o 
   2  19   5      158.88      155.02     12.29 o 
   3  19   5        7.51        8.49      7.56 o 
   4  19   5      283.56      298.30     16.78 o 
   1  20   5       98.37      104.28     12.22 o 
   2  20   5       25.16       14.04      7.73 o 
   3  20   5        2.36        2.61      7.79 o 
   4  20   5       31.87       40.48      9.33 o 
   0  21   5     1465.29     1467.26     87.69 o 
   1  21   5        5.49       16.09      8.61 o 
   2  21   5        3.68       12.78      7.84 o 
   3  21   5        3.25        6.73      7.81 o 
   1  22   5      242.46      284.02     29.79 o 
   2  22   5        9.38       10.99      8.98 o 
   0   0   6      705.69      656.67     48.12 o 
   1   0   6      327.89      308.24     27.32 o 
   2   0   6      172.49      178.21     21.37 o 
   3   0   6      122.60      117.74     14.72 o 
   4   0   6        3.42        0.31      9.22 o 
   5   0   6       20.17        8.09      9.54 o 
   1   1   6      198.70      218.14     16.47 o 
   2   1   6      239.09      226.95     16.92 o 
   3   1   6        2.37       -0.06      6.26 o 
   4   1   6       10.16        6.11      6.77 o 
   5   1   6        0.22       -1.09      6.52 o 
   0   2   6      181.03      183.55     21.71 o 
   1   2   6        5.30       15.09      9.80 o 
   2   2   6      484.04      513.83     29.49 o 
   3   2   6        2.68        1.84      6.18 o 
   4   2   6       41.41       34.83      7.80 o 
   5   2   6        7.13        3.07      7.21 o 
   1   3   6        0.97        5.88      7.25 o 
   2   3   6       23.98       15.97      8.49 o 
   3   3   6       45.82       50.34      8.39 o 
   4   3   6        7.35        4.58      6.62 o 
   5   3   6        3.62      -12.20      8.14 o 
   0   4   6       95.01       92.49     38.75 o 
   1   4   6        2.97       -0.20      7.21 o 
   2   4   6      383.16      395.21     17.80 o 
   3   4   6      155.53      149.63     12.57 o 
   4   4   6      191.17      198.56     13.14 o 
   5   4   6       10.47        4.11      8.29 o 
   1   5   6        0.18        7.58      7.57 o 
   2   5   6        3.91       16.43      7.37 o 
   3   5   6        9.65       22.47      7.69 o 
   4   5   6       19.25       23.82      7.69 o 
   5   5   6       34.47       42.55     10.10 o 
   0   6   6       12.14       13.99     12.10 o 
   1   6   6       71.45       83.23     12.44 o 
   2   6   6      211.92      215.91     14.23 o 
   3   6   6       24.72       32.02      8.27 o 
   4   6   6      151.26      127.06     12.35 o 
   5   6   6       41.09       49.55     10.52 o 
   1   7   6       33.67       40.05      9.89 o 
   2   7   6        2.44       11.34      7.53 o 
   3   7   6       18.94       19.92      7.78 o 
   4   7   6       11.44        6.79      7.76 o 
   5   7   6       13.61       21.56      9.62 o 
   0   8   6       69.37       46.95     15.34 o 
   1   8   6        3.34        4.19      8.65 o 
   2   8   6      400.32      439.40     18.97 o 
   3   8   6      103.65      114.53     17.79 o 
   4   8   6       38.10       35.73      9.56 o 
   5   8   6       35.21       27.10     10.89 o 
   1   9   6       13.11        9.95      8.82 o 
   2   9   6       79.15       67.31     10.15 o 
   3   9   6       34.51       39.59     10.07 o 
   4   9   6       10.11        0.49      8.87 o 
   0  10   6       35.06       57.04     17.15 o 
   1  10   6        0.45       -0.30      8.29 o 
   2  10   6      237.91      290.80     17.35 o 
   3  10   6        8.42        5.56      8.59 o 
   4  10   6       29.12       34.41     10.80 o 
   1  11   6       81.36       83.98     10.76 o 
   2  11   6       84.27       94.61     12.42 o 
   3  11   6        0.26       -6.79      7.87 o 
   4  11   6       57.94       53.83     11.72 o 
   0  12   6      268.57      286.20     28.68 o 
   1  12   6        0.19        4.17      7.51 o 
   2  12   6      118.46      142.76     14.44 o 
   3  12   6       36.31       36.03     10.32 o 
   4  12   6       61.02       70.32     12.74 o 
   1  13   6       37.50       42.37     10.80 o 
   2  13   6       54.14       63.68     11.51 o 
   3  13   6        0.46       -0.47      8.99 o 
   0  14   6        1.52       -3.90     12.14 o 
   1  14   6        0.19        1.76      8.74 o 
   2  14   6      235.08      262.94     18.63 o 
   1  15   6       12.91       32.80     10.41 o 
   2  15   6        0.01       -6.78      8.84 o 
   0  16   6        1.37      -18.93     12.62 o 
                                                 
